# Supplementary material for: ﻿New records of rove beetles from the Province of Quebec, and additional provincial records in Canada (Coleoptera, Staphylinidae)
Source: Zookeys. 2024 Apr 1;1196:303–29. doi: 10.3897/zookeys.1196.118698 (PMC11015092; doi:10.3897/zookeys.1196.118698)
Supplement: XML Treatment for Stenus (Stenus) colon [file zookeys.1196.118698-treatment1.xml]

<!DOCTYPE tp:taxon-treatment
  PUBLIC "-//TaxonX//DTD Taxonomic Treatment Publishing DTD v0 20100105//EN" "tax-treatment-NSO.dtd">
<tp:taxon-treatment xmlns:tp="http://www.plazi.org/taxpub"><tp:treatment-meta><kwd-group><label>Taxon classification</label><kwd>
              <named-content content-type="kingdom">Animalia</named-content>
            </kwd><kwd>
              <named-content content-type="order">Coleoptera</named-content>
            </kwd><kwd>
              <named-content content-type="family">Staphylinidae</named-content>
            </kwd></kwd-group><mixed-citation publication-type="journal"><person-group><name><surname>Bédard</surname><given-names>Nicolas</given-names></name><name><surname>Brunke</surname><given-names>Adam</given-names></name><name><surname>Bloin</surname><given-names>Pierrick</given-names></name><name><surname>Leclerc</surname><given-names>Ludovic</given-names></name></person-group><article-title>﻿New records of rove beetles from the Province of Quebec, and additional provincial records in Canada (<tp:taxon-name><tp:taxon-name-part taxon-name-part-type="order">Coleoptera</tp:taxon-name-part></tp:taxon-name>, <tp:taxon-name><tp:taxon-name-part taxon-name-part-type="family">Staphylinidae</tp:taxon-name-part></tp:taxon-name>)</article-title><source>Zookeys</source><day>01</day><month>04</month><year>2024</year><volume>1196</volume><fpage>303</fpage><lpage>329</lpage><pub-id pub-id-type="doi">10.3897/zookeys.1196.118698</pub-id></mixed-citation></tp:treatment-meta><tp:nomenclature><label>﻿</label><tp:taxon-name><object-id xmlns:xlink="http://www.w3.org/1999/xlink" content-type="arpha" xlink:type="simple">D83CD1FE-76B4-57EE-B264-23285BCAED2B</object-id><tp:taxon-name-part taxon-name-part-type="genus" reg="Stenus">Stenus</tp:taxon-name-part> (<tp:taxon-name-part taxon-name-part-type="subgenus" reg="Stenus">Stenus</tp:taxon-name-part>) <tp:taxon-name-part taxon-name-part-type="species" reg="colon">colon</tp:taxon-name-part></tp:taxon-name><tp:taxon-authority>Say, 1831</tp:taxon-authority><xref ref-type="fig" rid="F1">Fig. 1</xref></tp:nomenclature><tp:treatment-sec sec-type="notes" id="SECID0EEBAE"><title>Note.</title><p>This species was previously only known to reach Ontario in Canada (<xref ref-type="bibr" rid="B4">Bousquet et al. 2013</xref>). It can be separated from the other <italic><tp:taxon-name><tp:taxon-name-part taxon-name-part-type="genus" reg="Stenus">Stenus</tp:taxon-name-part></tp:taxon-name></italic> species by the wide reniform macula on each elytron, pale femora, usually with dark band at midlength, and the head broader than the elytra. In the northeast, it is unmistakable and does not resemble any other known species. It resembles to the more southerly distributed <italic><tp:taxon-name><tp:taxon-name-part taxon-name-part-type="genus" reg="Stenus">Stenus</tp:taxon-name-part><tp:taxon-name-part taxon-name-part-type="species" reg="renifer">renifer</tp:taxon-name-part></tp:taxon-name></italic> Lec., from which it can be readily distinguished by its larger size, broader elytra, and denser abdominal punctuation.</p><fig id="F1" position="float" orientation="portrait"><object-id xmlns:xlink="http://www.w3.org/1999/xlink" content-type="doi" xlink:type="simple">10.3897/zookeys.1196.118698.figures1-2</object-id><object-id xmlns:xlink="http://www.w3.org/1999/xlink" content-type="arpha" xlink:type="simple">7A1FBB38-1BF2-5C51-BA9A-FDE5C018DE21</object-id><label>Figures 1, 2.</label><caption><p>Habitus and aedeagus of <bold>1</bold><italic><tp:taxon-name><tp:taxon-name-part taxon-name-part-type="genus" reg="Stenus">Stenus</tp:taxon-name-part><tp:taxon-name-part taxon-name-part-type="species" reg="colon">colon</tp:taxon-name-part></tp:taxon-name></italic> Say, 1831, aedeagus dorsal view <bold>2</bold><italic><tp:taxon-name><tp:taxon-name-part taxon-name-part-type="genus" reg="Arpedium">Arpedium</tp:taxon-name-part><tp:taxon-name-part taxon-name-part-type="species" reg="schwarzi">schwarzi</tp:taxon-name-part></tp:taxon-name></italic> Fauvel, 1878, aedeagus ventral view.</p></caption><graphic xmlns:xlink="http://www.w3.org/1999/xlink" xlink:href="zookeys-1196-303_article-118698__-g001.jpg" position="float" orientation="portrait" xlink:type="simple" id="oo_1013253.jpg"><uri content-type="original_file" xlink:type="simple">https://binary.pensoft.net/fig/1013253</uri></graphic></fig></tp:treatment-sec><tp:treatment-sec sec-type="Specimen data" id="SECID0EHDAE"><title>Specimen data.</title><p><bold>Canada: QUEBEC – MRC de Memphremagog</bold>, Potton (<named-content xmlns:xlink="http://www.w3.org/1999/xlink" content-type="dwc:verbatimCoordinates" xlink:type="simple"><named-content content-type="geo-json" specific-use="{&#34;type&#34;:&#34;Point&#34;,&#34;coordinates&#34;:[-72.434400,45.016200]}" id="NCID0ESDAE" xlink:type="simple">45.0162, -72.4344</named-content></named-content>), 20.VII-5.VIII.2022, N. Bédard, pitfall trap on a sandy river shore (1, <abbrev xmlns:xlink="http://www.w3.org/1999/xlink" xlink:title="Nicolas Bédard Insect Collection (private collection)" id="ABBRID0EXDAE" xlink:type="simple">NBC</abbrev>). – <bold>Ville de Québec, Cap-Rouge</bold> (<named-content xmlns:xlink="http://www.w3.org/1999/xlink" content-type="dwc:verbatimCoordinates" xlink:type="simple"><named-content content-type="geo-json" specific-use="{&#34;type&#34;:&#34;Point&#34;,&#34;coordinates&#34;:[-71.346400,46.754300]}" id="NCID0EAEAE" xlink:type="simple">46.7543, -71.3464</named-content></named-content>), 29.VI.2023, C. Tessier, on a river bank (3, <abbrev xmlns:xlink="http://www.w3.org/1999/xlink" xlink:title="Claude Tessier Insect collection (private collection)" id="ABBRID0EFEAE" xlink:type="simple">CTC</abbrev>). – <bold>Ville de Lévis</bold>, St-Nicolas (<named-content xmlns:xlink="http://www.w3.org/1999/xlink" content-type="dwc:verbatimCoordinates" xlink:type="simple"><named-content content-type="geo-json" specific-use="{&#34;type&#34;:&#34;Point&#34;,&#34;coordinates&#34;:[-71.312000,46.690200]}" id="NCID0EOEAE" xlink:type="simple">46.6902, -71.3120</named-content></named-content>), 29.IX.2009, C. Tessier, sifting grass pile near a wetland (1, <abbrev xmlns:xlink="http://www.w3.org/1999/xlink" xlink:title="Claude Tessier Insect collection (private collection)" id="ABBRID0ETEAE" xlink:type="simple">CTC</abbrev>).</p></tp:treatment-sec><tp:treatment-sec sec-type="distribution" id="SECID0EXEAE"><title>Distribution in Canada.</title><p><abbrev xmlns:xlink="http://www.w3.org/1999/xlink" xlink:title="Ontario" id="ABBRID0E4EAE" xlink:type="simple">ON</abbrev>, <bold><abbrev xmlns:xlink="http://www.w3.org/1999/xlink" xlink:title="Quebec" id="ABBRID0ECFAE" xlink:type="simple">QC</abbrev></bold> (<xref ref-type="bibr" rid="B4">Bousquet et al. 2013</xref>) - <bold>New to Quebec</bold>.</p><p>
            <bold>Subfamily <tp:taxon-name><tp:taxon-name-part taxon-name-part-type="subfamily">Euaesthetinae</tp:taxon-name-part></tp:taxon-name> Thomson, 1859</bold>
          </p></tp:treatment-sec><ref-list><ref id="B4"><mixed-citation xmlns:xlink="http://www.w3.org/1999/xlink" xlink:type="simple"><person-group><name name-style="western"><surname>Bousquet</surname><given-names>Y</given-names></name><name name-style="western"><surname>Bouchard</surname><given-names>P</given-names></name><name name-style="western"><surname>Davies</surname><given-names>AE</given-names></name><name name-style="western"><surname>Sikes</surname><given-names>D</given-names></name></person-group> (<year>2013</year>) <source>Checklist of beetles (<tp:taxon-name><tp:taxon-name-part taxon-name-part-type="order">Coleoptera</tp:taxon-name-part></tp:taxon-name>) of Canada and Alaska. Pensoft Series Faunistica No.</source><publisher-name>109</publisher-name>, <publisher-loc>Sofia-Moscow</publisher-loc>, <size units="page">402 pp</size>. <ext-link xlink:href="10.3897/zookeys.360.4742" ext-link-type="doi" xlink:type="simple">https://doi.org/10.3897/zookeys.360.4742</ext-link></mixed-citation></ref></ref-list></tp:taxon-treatment>
