# Supplementary material for: ﻿New records of rove beetles from the Province of Quebec, and additional provincial records in Canada (Coleoptera, Staphylinidae)
Source: Zookeys. 2024 Apr 1;1196:303–29. doi: 10.3897/zookeys.1196.118698 (PMC11015092; doi:10.3897/zookeys.1196.118698)
Supplement: XML Treatment for Euaesthetus similis [file zookeys.1196.118698-treatment2.xml]

<!DOCTYPE tp:taxon-treatment
  PUBLIC "-//TaxonX//DTD Taxonomic Treatment Publishing DTD v0 20100105//EN" "tax-treatment-NSO.dtd">
<tp:taxon-treatment xmlns:tp="http://www.plazi.org/taxpub"><tp:treatment-meta><kwd-group><label>Taxon classification</label><kwd>
              <named-content content-type="kingdom">Animalia</named-content>
            </kwd><kwd>
              <named-content content-type="order">Coleoptera</named-content>
            </kwd><kwd>
              <named-content content-type="family">Staphylinidae</named-content>
            </kwd></kwd-group><mixed-citation publication-type="journal"><person-group><name><surname>Bédard</surname><given-names>Nicolas</given-names></name><name><surname>Brunke</surname><given-names>Adam</given-names></name><name><surname>Bloin</surname><given-names>Pierrick</given-names></name><name><surname>Leclerc</surname><given-names>Ludovic</given-names></name></person-group><article-title>﻿New records of rove beetles from the Province of Quebec, and additional provincial records in Canada (<tp:taxon-name><tp:taxon-name-part taxon-name-part-type="order">Coleoptera</tp:taxon-name-part></tp:taxon-name>, <tp:taxon-name><tp:taxon-name-part taxon-name-part-type="family">Staphylinidae</tp:taxon-name-part></tp:taxon-name>)</article-title><source>Zookeys</source><day>01</day><month>04</month><year>2024</year><volume>1196</volume><fpage>303</fpage><lpage>329</lpage><pub-id pub-id-type="doi">10.3897/zookeys.1196.118698</pub-id></mixed-citation></tp:treatment-meta><tp:nomenclature><label>﻿</label><tp:taxon-name>
            <object-id xmlns:xlink="http://www.w3.org/1999/xlink" content-type="arpha" xlink:type="simple">7A7081EF-BD55-5EDB-AE57-C3A23DA2EC2D</object-id>
            <tp:taxon-name-part taxon-name-part-type="genus" reg="Euaesthetus">Euaesthetus</tp:taxon-name-part>
            <tp:taxon-name-part taxon-name-part-type="species" reg="similis">similis</tp:taxon-name-part>
          </tp:taxon-name><tp:taxon-authority>Casey, 1884</tp:taxon-authority></tp:nomenclature><tp:treatment-sec sec-type="notes" id="SECID0E1GAE"><title>Note.</title><p>See <xref ref-type="bibr" rid="B53">Puthz (2014)</xref> for identification and illustrations. The available collection data (<xref ref-type="bibr" rid="B53">Puthz 2014</xref>) indicate that this species is predominantly found near water, inhabiting wetlands and areas along rivers. One specimen was collected in a muskrat nest. Less often, the species has also been collected in drier microhabitats including an alvar and cotton fields, although both of these habitats may experience flooding during heavy rains. Males can be easily recognized among other <italic><tp:taxon-name><tp:taxon-name-part taxon-name-part-type="genus" reg="Euaesthetus">Euaesthetus</tp:taxon-name-part></tp:taxon-name></italic> by their strongly iridescent elytra and bifurcate parameres of the aedeagus (<xref ref-type="bibr" rid="B53">Puthz 2014</xref>).</p></tp:treatment-sec><tp:treatment-sec sec-type="Specimen data" id="SECID0ETHAE"><title>Specimen data.</title><p><bold>Canada: QUEBEC – MRC de-la-Vallée-du-Richelieu</bold>, Carignan (<named-content xmlns:xlink="http://www.w3.org/1999/xlink" content-type="dwc:verbatimCoordinates" xlink:type="simple"><named-content content-type="geo-json" specific-use="{&#34;type&#34;:&#34;Point&#34;,&#34;coordinates&#34;:[-73.274623,45.475882]}" id="NCID0E5HAE" xlink:type="simple">45.475882, -73.274623</named-content></named-content>), 6.V.2022, N. Bédard, sifting river debris (1, <abbrev xmlns:xlink="http://www.w3.org/1999/xlink" xlink:title="Nicolas Bédard Insect Collection (private collection)" id="ABBRID0EDIAE" xlink:type="simple">NBC</abbrev>). – <bold>MRC de Memphrémagog</bold>, Potton (<named-content xmlns:xlink="http://www.w3.org/1999/xlink" content-type="dwc:verbatimCoordinates" xlink:type="simple"><named-content content-type="geo-json" specific-use="{&#34;type&#34;:&#34;Point&#34;,&#34;coordinates&#34;:[-72.427900,45.025900]}" id="NCID0EMIAE" xlink:type="simple">45.0259, -72.4279</named-content></named-content>), 5.VIII.2022, L. Leclerc, pitfall trap baited with apple cider vinegar (2, <abbrev xmlns:xlink="http://www.w3.org/1999/xlink" xlink:title="Ludovic Leclerc Insect Collection (private collection)" id="ABBRID0ERIAE" xlink:type="simple">LLC</abbrev>).</p></tp:treatment-sec><tp:treatment-sec sec-type="distribution" id="SECID0EVIAE"><title>Distribution in Canada.</title><p><abbrev xmlns:xlink="http://www.w3.org/1999/xlink" xlink:title="Ontario" id="ABBRID0E2IAE" xlink:type="simple">ON</abbrev>, <bold><abbrev xmlns:xlink="http://www.w3.org/1999/xlink" xlink:title="Quebec" id="ABBRID0EAJAE" xlink:type="simple">QC</abbrev></bold>, <abbrev xmlns:xlink="http://www.w3.org/1999/xlink" xlink:title="New Brunswick" id="ABBRID0EEJAE" xlink:type="simple">NB</abbrev> (Puthz, 2014) - <bold>New to Quebec</bold>.</p><p>
            <bold>Subfamily <tp:taxon-name><tp:taxon-name-part taxon-name-part-type="subfamily">Omaliinae</tp:taxon-name-part></tp:taxon-name> MacLeay, 1825</bold>
          </p></tp:treatment-sec><ref-list><ref id="B53"><mixed-citation xmlns:xlink="http://www.w3.org/1999/xlink" xlink:type="simple"><person-group><name name-style="western"><surname>Puthz</surname><given-names>V</given-names></name></person-group> (<year>2014</year>) <article-title>Nordamerikanische Arten der Gattung <italic><tp:taxon-name><tp:taxon-name-part taxon-name-part-type="genus">Euaesthetus</tp:taxon-name-part></tp:taxon-name></italic> GRAVENHORST (<tp:taxon-name><tp:taxon-name-part taxon-name-part-type="order">Coleoptera</tp:taxon-name-part></tp:taxon-name>, <tp:taxon-name><tp:taxon-name-part taxon-name-part-type="family">Staphylinidae</tp:taxon-name-part></tp:taxon-name>) 115. Beitrag zur Kenntnis der Euaesthetinen.</article-title><source>Linzer Biologische Beitrage</source><volume>115</volume>: <fpage>845</fpage>–<lpage>876</lpage>.</mixed-citation></ref></ref-list></tp:taxon-treatment>
