# Supplementary material for: ﻿New records of rove beetles from the Province of Quebec, and additional provincial records in Canada (Coleoptera, Staphylinidae)
Source: Zookeys. 2024 Apr 1;1196:303–29. doi: 10.3897/zookeys.1196.118698 (PMC11015092; doi:10.3897/zookeys.1196.118698)
Supplement: XML Treatment for Arpedium schwarzi [file zookeys.1196.118698-treatment3.xml]

<!DOCTYPE tp:taxon-treatment
  PUBLIC "-//TaxonX//DTD Taxonomic Treatment Publishing DTD v0 20100105//EN" "tax-treatment-NSO.dtd">
<tp:taxon-treatment xmlns:tp="http://www.plazi.org/taxpub"><tp:treatment-meta><kwd-group><label>Taxon classification</label><kwd>
              <named-content content-type="kingdom">Animalia</named-content>
            </kwd><kwd>
              <named-content content-type="order">Coleoptera</named-content>
            </kwd><kwd>
              <named-content content-type="family">Staphylinidae</named-content>
            </kwd></kwd-group><mixed-citation publication-type="journal"><person-group><name><surname>Bédard</surname><given-names>Nicolas</given-names></name><name><surname>Brunke</surname><given-names>Adam</given-names></name><name><surname>Bloin</surname><given-names>Pierrick</given-names></name><name><surname>Leclerc</surname><given-names>Ludovic</given-names></name></person-group><article-title>﻿New records of rove beetles from the Province of Quebec, and additional provincial records in Canada (<tp:taxon-name><tp:taxon-name-part taxon-name-part-type="order">Coleoptera</tp:taxon-name-part></tp:taxon-name>, <tp:taxon-name><tp:taxon-name-part taxon-name-part-type="family">Staphylinidae</tp:taxon-name-part></tp:taxon-name>)</article-title><source>Zookeys</source><day>01</day><month>04</month><year>2024</year><volume>1196</volume><fpage>303</fpage><lpage>329</lpage><pub-id pub-id-type="doi">10.3897/zookeys.1196.118698</pub-id></mixed-citation></tp:treatment-meta><tp:nomenclature><label>﻿</label><tp:taxon-name>
            <object-id xmlns:xlink="http://www.w3.org/1999/xlink" content-type="arpha" xlink:type="simple">1CFCCCEF-48BA-537D-B9F0-4FCD36F2586C</object-id>
            <tp:taxon-name-part taxon-name-part-type="genus" reg="Arpedium">Arpedium</tp:taxon-name-part>
            <tp:taxon-name-part taxon-name-part-type="species" reg="schwarzi">schwarzi</tp:taxon-name-part>
          </tp:taxon-name><tp:taxon-authority>Fauvel, 1878</tp:taxon-authority><xref ref-type="fig" rid="F1">Fig. 2</xref></tp:nomenclature><tp:treatment-sec sec-type="notes" id="SECID0E4KAE"><title>Note.</title><p>See <xref ref-type="bibr" rid="B15">Campbell (1984)</xref> for identification. <italic><tp:taxon-name><tp:taxon-name-part taxon-name-part-type="genus" reg="Arpedium">Arpedium</tp:taxon-name-part><tp:taxon-name-part taxon-name-part-type="species" reg="schwarzi">schwarzi</tp:taxon-name-part></tp:taxon-name></italic> was previously recorded in Ontario, Canada, only from specimens collected at the hedgerow edges of soybean fields (<xref ref-type="bibr" rid="B11">Brunke et al. 2014</xref>, see supplementary material). Vouchers were deposited in <abbrev xmlns:xlink="http://www.w3.org/1999/xlink" xlink:title="University of Guelph Insect Collection, University of Guelph" id="ABBRID0EWLAE" xlink:type="simple">DEBU</abbrev>, but the specimen data were not published. They are provided below, along with a new record from Quebec.</p></tp:treatment-sec><tp:treatment-sec sec-type="Specimen data" id="SECID0E1LAE"><title>Specimen data.</title><p><bold>Canada: ONTARIO - Huron Co.</bold>, Auburn (<named-content xmlns:xlink="http://www.w3.org/1999/xlink" content-type="dwc:verbatimCoordinates" xlink:type="simple"><named-content content-type="geo-json" specific-use="{&#34;type&#34;:&#34;Point&#34;,&#34;coordinates&#34;:[-81.528000,43.729000]}" id="NCID0EFMAE" xlink:type="simple">43.729, -81.528</named-content></named-content>), 23.XI.2009, A. Brunke, forested hedgerow beside soybean field, pitfall (1, <abbrev xmlns:xlink="http://www.w3.org/1999/xlink" xlink:title="University of Guelph Insect Collection, University of Guelph" id="ABBRID0EKMAE" xlink:type="simple">DEBU</abbrev>); Auburn (<named-content xmlns:xlink="http://www.w3.org/1999/xlink" content-type="dwc:verbatimCoordinates" xlink:type="simple"><named-content content-type="geo-json" specific-use="{&#34;type&#34;:&#34;Point&#34;,&#34;coordinates&#34;:[-81.508000,43.745000]}" id="NCID0ERMAE" xlink:type="simple">43.745, -81.508</named-content></named-content>), 27.X.2010, forested hedgerow beside soybean field, near river, pitfall (1, <abbrev xmlns:xlink="http://www.w3.org/1999/xlink" xlink:title="University of Guelph Insect Collection, University of Guelph" id="ABBRID0EWMAE" xlink:type="simple">DEBU</abbrev>); Auburn (<named-content xmlns:xlink="http://www.w3.org/1999/xlink" content-type="dwc:verbatimCoordinates" xlink:type="simple"><named-content content-type="geo-json" specific-use="{&#34;type&#34;:&#34;Point&#34;,&#34;coordinates&#34;:[-81.514000,43.745000]}" id="NCID0E4MAE" xlink:type="simple">43.745, -81.514</named-content></named-content>), 10.XI.2010, forest hedgerow beside soybean field, pitfall (1, <abbrev xmlns:xlink="http://www.w3.org/1999/xlink" xlink:title="University of Guelph Insect Collection, University of Guelph" id="ABBRID0ECNAE" xlink:type="simple">DEBU</abbrev>); Brucefield (<named-content xmlns:xlink="http://www.w3.org/1999/xlink" content-type="dwc:verbatimCoordinates" xlink:type="simple"><named-content content-type="geo-json" specific-use="{&#34;type&#34;:&#34;Point&#34;,&#34;coordinates&#34;:[-81.528000,43.509000]}" id="NCID0EJNAE" xlink:type="simple">43.509, -81.528</named-content></named-content>), 23.XI.2009, A. Brunke, hedgerow near ditch, pitfall (3, <abbrev xmlns:xlink="http://www.w3.org/1999/xlink" xlink:title="University of Guelph Insect Collection, University of Guelph" id="ABBRID0EONAE" xlink:type="simple">DEBU</abbrev>). <bold>QUEBEC - MRC de Memphrémagog</bold>, Magog (<named-content xmlns:xlink="http://www.w3.org/1999/xlink" content-type="dwc:verbatimCoordinates" xlink:type="simple"><named-content content-type="geo-json" specific-use="{&#34;type&#34;:&#34;Point&#34;,&#34;coordinates&#34;:[-72.171752,45.281547]}" id="NCID0EXNAE" xlink:type="simple">45.281547, -72.171752</named-content></named-content>), 25.V.2023, P. Bloin, sifted from <italic><tp:taxon-name><tp:taxon-name-part taxon-name-part-type="genus" reg="Sphagnum">Sphagnum</tp:taxon-name-part></tp:taxon-name></italic> moss in a bog (1, <abbrev xmlns:xlink="http://www.w3.org/1999/xlink" xlink:title="Pierrick Bloin Insect Collection (private collection)" id="ABBRID0EDOAE" xlink:type="simple">PBC</abbrev>).</p></tp:treatment-sec><tp:treatment-sec sec-type="distribution" id="SECID0EHOAE"><title>Distribution in Canada.</title><p><abbrev xmlns:xlink="http://www.w3.org/1999/xlink" xlink:title="Ontario" id="ABBRID0ENOAE" xlink:type="simple">ON</abbrev>, <bold><abbrev xmlns:xlink="http://www.w3.org/1999/xlink" xlink:title="Quebec" id="ABBRID0ESOAE" xlink:type="simple">QC</abbrev></bold> (<xref ref-type="bibr" rid="B4">Bousquet et al. 2013</xref>) - <bold>New to Quebec, supporting data for Ontario</bold>.</p></tp:treatment-sec><tp:treatment-sec><!--Section generated to contain objects referenced in tp:taxon-treatment.--><fig id="F1" position="float" orientation="portrait"><object-id xmlns:xlink="http://www.w3.org/1999/xlink" content-type="doi" xlink:type="simple">10.3897/zookeys.1196.118698.figures1-2</object-id><object-id xmlns:xlink="http://www.w3.org/1999/xlink" content-type="arpha" xlink:type="simple">7A1FBB38-1BF2-5C51-BA9A-FDE5C018DE21</object-id><label>Figures 1, 2.</label><caption><p>Habitus and aedeagus of <bold>1</bold><italic><tp:taxon-name><tp:taxon-name-part taxon-name-part-type="genus" reg="Stenus">Stenus</tp:taxon-name-part><tp:taxon-name-part taxon-name-part-type="species" reg="colon">colon</tp:taxon-name-part></tp:taxon-name></italic> Say, 1831, aedeagus dorsal view <bold>2</bold><italic><tp:taxon-name><tp:taxon-name-part taxon-name-part-type="genus" reg="Arpedium">Arpedium</tp:taxon-name-part><tp:taxon-name-part taxon-name-part-type="species" reg="schwarzi">schwarzi</tp:taxon-name-part></tp:taxon-name></italic> Fauvel, 1878, aedeagus ventral view.</p></caption><graphic xmlns:xlink="http://www.w3.org/1999/xlink" xlink:href="zookeys-1196-303_article-118698__-g001.jpg" position="float" orientation="portrait" xlink:type="simple" id="oo_1013253.jpg"><uri content-type="original_file" xlink:type="simple">https://binary.pensoft.net/fig/1013253</uri></graphic></fig></tp:treatment-sec><ref-list><ref id="B15"><mixed-citation xmlns:xlink="http://www.w3.org/1999/xlink" xlink:type="simple"><person-group><name name-style="western"><surname>Campbell</surname><given-names>JM</given-names></name></person-group> (<year>1984</year>) <article-title>A revision of the North American <tp:taxon-name><tp:taxon-name-part taxon-name-part-type="subfamily">Omaliinae</tp:taxon-name-part></tp:taxon-name> (<tp:taxon-name><tp:taxon-name-part taxon-name-part-type="order">Coleoptera</tp:taxon-name-part></tp:taxon-name>: <tp:taxon-name><tp:taxon-name-part taxon-name-part-type="family">Staphylinidae</tp:taxon-name-part></tp:taxon-name>): The genera <italic><tp:taxon-name><tp:taxon-name-part taxon-name-part-type="genus">Arpedium</tp:taxon-name-part></tp:taxon-name></italic> Erichson and <italic><tp:taxon-name><tp:taxon-name-part taxon-name-part-type="genus">Eucnecosum</tp:taxon-name-part></tp:taxon-name></italic> Reitter.</article-title><source>Canadian Entomologist</source><volume>116</volume>(<issue>4</issue>): <fpage>487</fpage>–<lpage>527</lpage>. <ext-link xlink:href="10.4039/Ent116487-4" ext-link-type="doi" xlink:type="simple">https://doi.org/10.4039/Ent116487-4</ext-link></mixed-citation></ref><ref id="B11"><mixed-citation xmlns:xlink="http://www.w3.org/1999/xlink" xlink:type="simple"><person-group><name name-style="western"><surname>Brunke</surname><given-names>A</given-names></name><name name-style="western"><surname>Bahlai</surname><given-names>CA</given-names></name><name name-style="western"><surname>Klimaszewski</surname><given-names>J</given-names></name><name name-style="western"><surname>Hallett</surname><given-names>RH</given-names></name></person-group> (<year>2014</year>) <article-title>Rove beetles (<tp:taxon-name><tp:taxon-name-part taxon-name-part-type="order">Coleoptera</tp:taxon-name-part></tp:taxon-name>: <tp:taxon-name><tp:taxon-name-part taxon-name-part-type="family">Staphylinidae</tp:taxon-name-part></tp:taxon-name>) in Ontario, Canada soybean agroecosystems: assemblage diversity, composition, seasonality, and habitat use.</article-title><source>Canadian Entomologist</source><volume>146</volume>(<issue>6</issue>): <fpage>652</fpage>–<lpage>670</lpage>. <ext-link xlink:href="10.4039/tce.2014.19" ext-link-type="doi" xlink:type="simple">https://doi.org/10.4039/tce.2014.19</ext-link></mixed-citation></ref><ref id="B4"><mixed-citation xmlns:xlink="http://www.w3.org/1999/xlink" xlink:type="simple"><person-group><name name-style="western"><surname>Bousquet</surname><given-names>Y</given-names></name><name name-style="western"><surname>Bouchard</surname><given-names>P</given-names></name><name name-style="western"><surname>Davies</surname><given-names>AE</given-names></name><name name-style="western"><surname>Sikes</surname><given-names>D</given-names></name></person-group> (<year>2013</year>) <source>Checklist of beetles (<tp:taxon-name><tp:taxon-name-part taxon-name-part-type="order">Coleoptera</tp:taxon-name-part></tp:taxon-name>) of Canada and Alaska. Pensoft Series Faunistica No.</source><publisher-name>109</publisher-name>, <publisher-loc>Sofia-Moscow</publisher-loc>, <size units="page">402 pp</size>. <ext-link xlink:href="10.3897/zookeys.360.4742" ext-link-type="doi" xlink:type="simple">https://doi.org/10.3897/zookeys.360.4742</ext-link></mixed-citation></ref></ref-list></tp:taxon-treatment>
