# Supplementary material for: ﻿New records of rove beetles from the Province of Quebec, and additional provincial records in Canada (Coleoptera, Staphylinidae)
Source: Zookeys. 2024 Apr 1;1196:303–29. doi: 10.3897/zookeys.1196.118698 (PMC11015092; doi:10.3897/zookeys.1196.118698)
Supplement: XML Treatment for Phyllodrepa punctiventris [file zookeys.1196.118698-treatment4.xml]

<!DOCTYPE tp:taxon-treatment
  PUBLIC "-//TaxonX//DTD Taxonomic Treatment Publishing DTD v0 20100105//EN" "tax-treatment-NSO.dtd">
<tp:taxon-treatment xmlns:tp="http://www.plazi.org/taxpub"><tp:treatment-meta><kwd-group><label>Taxon classification</label><kwd>
              <named-content content-type="kingdom">Animalia</named-content>
            </kwd><kwd>
              <named-content content-type="order">Coleoptera</named-content>
            </kwd><kwd>
              <named-content content-type="family">Staphylinidae</named-content>
            </kwd></kwd-group><mixed-citation publication-type="journal"><person-group><name><surname>Bédard</surname><given-names>Nicolas</given-names></name><name><surname>Brunke</surname><given-names>Adam</given-names></name><name><surname>Bloin</surname><given-names>Pierrick</given-names></name><name><surname>Leclerc</surname><given-names>Ludovic</given-names></name></person-group><article-title>﻿New records of rove beetles from the Province of Quebec, and additional provincial records in Canada (<tp:taxon-name><tp:taxon-name-part taxon-name-part-type="order">Coleoptera</tp:taxon-name-part></tp:taxon-name>, <tp:taxon-name><tp:taxon-name-part taxon-name-part-type="family">Staphylinidae</tp:taxon-name-part></tp:taxon-name>)</article-title><source>Zookeys</source><day>01</day><month>04</month><year>2024</year><volume>1196</volume><fpage>303</fpage><lpage>329</lpage><pub-id pub-id-type="doi">10.3897/zookeys.1196.118698</pub-id></mixed-citation></tp:treatment-meta><tp:nomenclature><label>﻿</label><tp:taxon-name>
            <object-id xmlns:xlink="http://www.w3.org/1999/xlink" content-type="arpha" xlink:type="simple">56FCCE26-9B29-5EAC-B648-E2E5157E95F2</object-id>
            <tp:taxon-name-part taxon-name-part-type="genus" reg="Phyllodrepa">Phyllodrepa</tp:taxon-name-part>
            <tp:taxon-name-part taxon-name-part-type="species" reg="punctiventris">punctiventris</tp:taxon-name-part>
          </tp:taxon-name><tp:taxon-authority>(Fauvel, 1878)</tp:taxon-authority><xref ref-type="fig" rid="F2">Fig. 3</xref></tp:nomenclature><tp:treatment-sec sec-type="notes" id="SECID0EFQAE"><title>Note.</title><p><italic><tp:taxon-name><tp:taxon-name-part taxon-name-part-type="genus" reg="Phyllodrepa">Phyllodrepa</tp:taxon-name-part><tp:taxon-name-part taxon-name-part-type="species" reg="punctiventris">punctiventris</tp:taxon-name-part></tp:taxon-name></italic> is easily distinguished from other species in eastern North America by the entirely pale body. In the case of teneral specimens, it can be recognized by the pronotum with microsculpture of transverse waves across the entire disc, elytra without scratch-like sculpture between the punctures and elytral punctures in clear longitudinal rows. The parameres of the aedeagus are also distinctive (Fig. <xref ref-type="fig" rid="F2">3</xref>). Little has been published about the species’ microhabitat preferences, but it may live in bird nests or tree-holes, as one of the Quebec specimens was collected in a canopy trap and one specimen from Washington DC (<abbrev xmlns:xlink="http://www.w3.org/1999/xlink" xlink:title="Canadian National Collection of Insects, Arachnids, and Nematodes" id="ABBRID0E1QAE" xlink:type="simple">CNC</abbrev>) was collected from an oak tree-hole. We are not aware of previously published specimen data for Ontario, so the data are provided below.</p><fig id="F2" position="float" orientation="portrait"><object-id xmlns:xlink="http://www.w3.org/1999/xlink" content-type="doi" xlink:type="simple">10.3897/zookeys.1196.118698.figures3-4</object-id><object-id xmlns:xlink="http://www.w3.org/1999/xlink" content-type="arpha" xlink:type="simple">35A7B8B6-8A4D-581F-ADF8-F25226958118</object-id><label>Figures 3, 4.</label><caption><p>Habitus and aedeagus of <bold>3</bold><italic><tp:taxon-name><tp:taxon-name-part taxon-name-part-type="genus" reg="Phyllodrepa">Phyllodrepa</tp:taxon-name-part><tp:taxon-name-part taxon-name-part-type="species" reg="punctiventris">punctiventris</tp:taxon-name-part></tp:taxon-name></italic> (Fauvel, 1878), aedeagus ventral view <bold>4</bold><italic><tp:taxon-name><tp:taxon-name-part taxon-name-part-type="genus" reg="Hypomedon">Hypomedon</tp:taxon-name-part><tp:taxon-name-part taxon-name-part-type="species" reg="debilicornis">debilicornis</tp:taxon-name-part></tp:taxon-name></italic> (Wollaston, 1857), habitus only.</p></caption><graphic xmlns:xlink="http://www.w3.org/1999/xlink" xlink:href="zookeys-1196-303_article-118698__-g002.jpg" position="float" orientation="portrait" xlink:type="simple" id="oo_1013254.jpg"><uri content-type="original_file" xlink:type="simple">https://binary.pensoft.net/fig/1013254</uri></graphic></fig></tp:treatment-sec><tp:treatment-sec sec-type="Specimen data" id="SECID0EFSAE"><title>Specimen data.</title><p><bold>Canada: ONTARIO – Chatham-Kent Region</bold>, Rondeau Provincial Park, Nature Centre, at blacklight at edge of forest, 31.V.1985, L. LeSage (1, <abbrev xmlns:xlink="http://www.w3.org/1999/xlink" xlink:title="Canadian National Collection of Insects, Arachnids, and Nematodes" id="ABBRID0ENSAE" xlink:type="simple">CNC</abbrev>). <bold>QUEBEC – MRC des Deux-Montagnes</bold>, Parc National d’Oka (<named-content xmlns:xlink="http://www.w3.org/1999/xlink" content-type="dwc:verbatimCoordinates" xlink:type="simple"><named-content content-type="geo-json" specific-use="{&#34;type&#34;:&#34;Point&#34;,&#34;coordinates&#34;:[-74.053700,45.476700]}" id="NCID0EWSAE" xlink:type="simple">45.4767, -74.0537</named-content></named-content>), 27.V.2002, R. Vigneault [Collected with permit] (1, <abbrev xmlns:xlink="http://www.w3.org/1999/xlink" xlink:title="Robert Vigneault Insect Collection (private collection)" id="ABBRID0E2SAE" xlink:type="simple">RVC</abbrev>); Same general locality and collector but 20.V.2017 (1, <abbrev xmlns:xlink="http://www.w3.org/1999/xlink" xlink:title="Robert Vigneault Insect Collection (private collection)" id="ABBRID0E6SAE" xlink:type="simple">RVC</abbrev>); Same general locality and collector but 2.V.2018, white tulle fabric interception trap in a compost site (1, <abbrev xmlns:xlink="http://www.w3.org/1999/xlink" xlink:title="Ludovic Leclerc Insect Collection (private collection)" id="ABBRID0EDTAE" xlink:type="simple">LLC</abbrev>). – <bold>MRC du Haut-St-Laurent</bold>, Havelock (<named-content xmlns:xlink="http://www.w3.org/1999/xlink" content-type="dwc:verbatimCoordinates" xlink:type="simple"><named-content content-type="geo-json" specific-use="{&#34;type&#34;:&#34;Point&#34;,&#34;coordinates&#34;:[-73.800528,45.026750]}" id="NCID0EMTAE" xlink:type="simple">45.026750, -73.800528</named-content></named-content>), 3–18.VI.2023, N. Bédard, Canopy cross-vane trap with fermentation bait (1, <abbrev xmlns:xlink="http://www.w3.org/1999/xlink" xlink:title="Nicolas Bédard Insect Collection (private collection)" id="ABBRID0ERTAE" xlink:type="simple">NBC</abbrev>).</p></tp:treatment-sec><tp:treatment-sec sec-type="distribution" id="SECID0EVTAE"><title>Distribution in Canada.</title><p><abbrev xmlns:xlink="http://www.w3.org/1999/xlink" xlink:title="Ontario" id="ABBRID0E2TAE" xlink:type="simple">ON</abbrev>, <bold><abbrev xmlns:xlink="http://www.w3.org/1999/xlink" xlink:title="Quebec" id="ABBRID0EAUAE" xlink:type="simple">QC</abbrev></bold> (<xref ref-type="bibr" rid="B4">Bousquet et al. 2013</xref>) - <bold>New to Quebec, supporting data for Ontario</bold>.</p><p>
            <bold>Subfamily <tp:taxon-name><tp:taxon-name-part taxon-name-part-type="subfamily">Paederinae</tp:taxon-name-part></tp:taxon-name> Fleming, 1821</bold>
          </p></tp:treatment-sec><ref-list><ref id="B4"><mixed-citation xmlns:xlink="http://www.w3.org/1999/xlink" xlink:type="simple"><person-group><name name-style="western"><surname>Bousquet</surname><given-names>Y</given-names></name><name name-style="western"><surname>Bouchard</surname><given-names>P</given-names></name><name name-style="western"><surname>Davies</surname><given-names>AE</given-names></name><name name-style="western"><surname>Sikes</surname><given-names>D</given-names></name></person-group> (<year>2013</year>) <source>Checklist of beetles (<tp:taxon-name><tp:taxon-name-part taxon-name-part-type="order">Coleoptera</tp:taxon-name-part></tp:taxon-name>) of Canada and Alaska. Pensoft Series Faunistica No.</source><publisher-name>109</publisher-name>, <publisher-loc>Sofia-Moscow</publisher-loc>, <size units="page">402 pp</size>. <ext-link xlink:href="10.3897/zookeys.360.4742" ext-link-type="doi" xlink:type="simple">https://doi.org/10.3897/zookeys.360.4742</ext-link></mixed-citation></ref></ref-list></tp:taxon-treatment>
