# Supplementary material for: ﻿New records of rove beetles from the Province of Quebec, and additional provincial records in Canada (Coleoptera, Staphylinidae)
Source: Zookeys. 2024 Apr 1;1196:303–29. doi: 10.3897/zookeys.1196.118698 (PMC11015092; doi:10.3897/zookeys.1196.118698)
Supplement: XML Treatment for Scopaeus (Scopaeus) minutus [file zookeys.1196.118698-treatment5.xml]

<!DOCTYPE tp:taxon-treatment
  PUBLIC "-//TaxonX//DTD Taxonomic Treatment Publishing DTD v0 20100105//EN" "tax-treatment-NSO.dtd">
<tp:taxon-treatment xmlns:tp="http://www.plazi.org/taxpub"><tp:treatment-meta><kwd-group><label>Taxon classification</label><kwd>
              <named-content content-type="kingdom">Animalia</named-content>
            </kwd><kwd>
              <named-content content-type="order">Coleoptera</named-content>
            </kwd><kwd>
              <named-content content-type="family">Staphylinidae</named-content>
            </kwd></kwd-group><mixed-citation publication-type="journal"><person-group><name><surname>Bédard</surname><given-names>Nicolas</given-names></name><name><surname>Brunke</surname><given-names>Adam</given-names></name><name><surname>Bloin</surname><given-names>Pierrick</given-names></name><name><surname>Leclerc</surname><given-names>Ludovic</given-names></name></person-group><article-title>﻿New records of rove beetles from the Province of Quebec, and additional provincial records in Canada (<tp:taxon-name><tp:taxon-name-part taxon-name-part-type="order">Coleoptera</tp:taxon-name-part></tp:taxon-name>, <tp:taxon-name><tp:taxon-name-part taxon-name-part-type="family">Staphylinidae</tp:taxon-name-part></tp:taxon-name>)</article-title><source>Zookeys</source><day>01</day><month>04</month><year>2024</year><volume>1196</volume><fpage>303</fpage><lpage>329</lpage><pub-id pub-id-type="doi">10.3897/zookeys.1196.118698</pub-id></mixed-citation></tp:treatment-meta><tp:nomenclature><label>﻿</label><tp:taxon-name><object-id xmlns:xlink="http://www.w3.org/1999/xlink" content-type="arpha" xlink:type="simple">824FA5AF-0569-5960-8154-C17D3803F605</object-id><tp:taxon-name-part taxon-name-part-type="genus" reg="Scopaeus">Scopaeus</tp:taxon-name-part> (<tp:taxon-name-part taxon-name-part-type="subgenus" reg="Scopaeus">Scopaeus</tp:taxon-name-part>) <tp:taxon-name-part taxon-name-part-type="species" reg="minutus">minutus</tp:taxon-name-part></tp:taxon-name><tp:taxon-authority>Erichson, 1840*</tp:taxon-authority></tp:nomenclature><tp:treatment-sec sec-type="notes" id="SECID0E2VAE"><title>Note.</title><p>See <xref ref-type="bibr" rid="B7">Brunke and Marshall (2011)</xref> for illustrations and identification. This adventive species was first reported from Montreal, Quebec, Canada, by <xref ref-type="bibr" rid="B23">Frisch et al. (2002)</xref> without presenting precise occurrences or vouchers. Additional data were provided by <xref ref-type="bibr" rid="B7">Brunke and Marshall (2011)</xref> for Ontario and by <xref ref-type="bibr" rid="B67">Webster et al. (2016)</xref> for New Brunswick, and we here provide the first distribution data for Quebec.</p></tp:treatment-sec><tp:treatment-sec sec-type="Specimen data" id="SECID0ERWAE"><title>Specimen data.</title><p><bold>Canada: QUEBEC - Ville de Lévis</bold>, Saint-Nicolas (<named-content xmlns:xlink="http://www.w3.org/1999/xlink" content-type="dwc:verbatimCoordinates" xlink:type="simple"><named-content content-type="geo-json" specific-use="{&#34;type&#34;:&#34;Point&#34;,&#34;coordinates&#34;:[-71.312000,46.690200]}" id="NCID0E3WAE" xlink:type="simple">46.6902, -71.3120</named-content></named-content>), 14.V.2022, L. Leclerc, sifted from wood debris and <italic><tp:taxon-name><tp:taxon-name-part taxon-name-part-type="genus" reg="Sphagnum">Sphagnum</tp:taxon-name-part></tp:taxon-name></italic> sp. (1, <abbrev xmlns:xlink="http://www.w3.org/1999/xlink" xlink:title="Ludovic Leclerc Insect Collection (private collection)" id="ABBRID0EHXAE" xlink:type="simple">LLC</abbrev>). - <bold>Ville de Québec</bold>, St-Augustin-de-Desmaures (<named-content xmlns:xlink="http://www.w3.org/1999/xlink" content-type="dwc:verbatimCoordinates" xlink:type="simple"><named-content content-type="geo-json" specific-use="{&#34;type&#34;:&#34;Point&#34;,&#34;coordinates&#34;:[-71.412200,46.737100]}" id="NCID0EQXAE" xlink:type="simple">46.7371, -71.4122</named-content></named-content>), 6.V.2023, N. Bédard, sifting moss on a disturbed field (3, <abbrev xmlns:xlink="http://www.w3.org/1999/xlink" xlink:title="Nicolas Bédard Insect Collection (private collection)" id="ABBRID0EVXAE" xlink:type="simple">NBC</abbrev>). - <bold>MRC de Portneuf</bold>, Pont-Rouge (<named-content xmlns:xlink="http://www.w3.org/1999/xlink" content-type="dwc:verbatimCoordinates" xlink:type="simple"><named-content content-type="geo-json" specific-use="{&#34;type&#34;:&#34;Point&#34;,&#34;coordinates&#34;:[-71.718300,46.754300]}" id="NCID0E5XAE" xlink:type="simple">46.7543, -71.7183</named-content></named-content>), 1.VIII.2022, L. Leclerc, ultraviolet cross-vane panel trap (1, <abbrev xmlns:xlink="http://www.w3.org/1999/xlink" xlink:title="Ludovic Leclerc Insect Collection (private collection)" id="ABBRID0EDYAE" xlink:type="simple">LLC</abbrev>); same locality except 22.IV.2023, L. Leclerc, by sifting <italic><tp:taxon-name><tp:taxon-name-part taxon-name-part-type="genus" reg="Betula">Betula</tp:taxon-name-part></tp:taxon-name></italic> and <italic><tp:taxon-name><tp:taxon-name-part taxon-name-part-type="genus" reg="Populus">Populus</tp:taxon-name-part></tp:taxon-name></italic> leaf litter in a sandpit (2, <abbrev xmlns:xlink="http://www.w3.org/1999/xlink" xlink:title="Ludovic Leclerc Insect Collection (private collection)" id="ABBRID0EVYAE" xlink:type="simple">LLC</abbrev>).</p></tp:treatment-sec><tp:treatment-sec sec-type="distribution" id="SECID0EZYAE"><title>Distribution in Canada.</title><p><abbrev xmlns:xlink="http://www.w3.org/1999/xlink" xlink:title="Ontario" id="ABBRID0E6YAE" xlink:type="simple">ON</abbrev>, <bold><abbrev xmlns:xlink="http://www.w3.org/1999/xlink" xlink:title="Quebec" id="ABBRID0EEZAE" xlink:type="simple">QC</abbrev></bold>, <abbrev xmlns:xlink="http://www.w3.org/1999/xlink" xlink:title="New Brunswick" id="ABBRID0EIZAE" xlink:type="simple">NB</abbrev> (<xref ref-type="bibr" rid="B67">Webster et al. 2016</xref>) - <bold>Supporting data for Quebec</bold>.</p></tp:treatment-sec><ref-list><ref id="B7"><mixed-citation xmlns:xlink="http://www.w3.org/1999/xlink" xlink:type="simple"><person-group><name name-style="western"><surname>Brunke</surname><given-names>A</given-names></name><name name-style="western"><surname>Marshall</surname><given-names>S</given-names></name></person-group> (<year>2011</year>) <article-title>Contributions to the faunistics and bionomics of <tp:taxon-name><tp:taxon-name-part taxon-name-part-type="family">Staphylinidae</tp:taxon-name-part></tp:taxon-name> (<tp:taxon-name><tp:taxon-name-part taxon-name-part-type="order">Coleoptera</tp:taxon-name-part></tp:taxon-name>) in northeastern North America: Discoveries made through study of the University of Guelph Insect Collection, Ontario, Canada.</article-title><source>ZooKeys</source><volume>75</volume>: <fpage>29</fpage>–<lpage>68</lpage>. <ext-link xlink:href="10.3897/zookeys.75.767" ext-link-type="doi" xlink:type="simple">https://doi.org/10.3897/zookeys.75.767</ext-link></mixed-citation></ref><ref id="B23"><mixed-citation xmlns:xlink="http://www.w3.org/1999/xlink" xlink:type="simple"><person-group><name name-style="western"><surname>Frisch</surname><given-names>J</given-names></name><name name-style="western"><surname>Burckhardt</surname><given-names>D</given-names></name><name name-style="western"><surname>Wolters</surname><given-names>V</given-names></name></person-group> (<year>2002</year>) <article-title>Rove beetles of the subtribe <tp:taxon-name><tp:taxon-name-part taxon-name-part-type="subtribe">Scopaeina</tp:taxon-name-part></tp:taxon-name> Mulsant &amp; Rey (<tp:taxon-name><tp:taxon-name-part taxon-name-part-type="order">Coleoptera</tp:taxon-name-part></tp:taxon-name>: <tp:taxon-name><tp:taxon-name-part taxon-name-part-type="family">Staphylinidae</tp:taxon-name-part></tp:taxon-name>) in the West Palaearctic: Phylogeny, biogeography, and species catalogue.</article-title><source>Organisms, Diversity &amp; Evolution</source><volume>2</volume>(<issue>1</issue>): <fpage>27</fpage>–<lpage>53</lpage>. <ext-link xlink:href="10.1078/1439-6092-00032" ext-link-type="doi" xlink:type="simple">https://doi.org/10.1078/1439-6092-00032</ext-link></mixed-citation></ref><ref id="B67"><mixed-citation xmlns:xlink="http://www.w3.org/1999/xlink" xlink:type="simple"><person-group><name name-style="western"><surname>Webster</surname><given-names>RP</given-names></name><name name-style="western"><surname>Davies</surname><given-names>A</given-names></name><name name-style="western"><surname>Klimaszewski</surname><given-names>J</given-names></name><name name-style="western"><surname>Bourdon</surname><given-names>C</given-names></name></person-group> (<year>2016</year>) <article-title>Further contributions to the staphylinid fauna of New Brunswick, Canada and the USA, with descriptions of two new <italic><tp:taxon-name><tp:taxon-name-part taxon-name-part-type="genus">Proteinus</tp:taxon-name-part></tp:taxon-name></italic> species (<tp:taxon-name><tp:taxon-name-part taxon-name-part-type="order">Coleoptera</tp:taxon-name-part></tp:taxon-name>, <tp:taxon-name><tp:taxon-name-part taxon-name-part-type="family">Staphylinidae</tp:taxon-name-part></tp:taxon-name>).</article-title><source>ZooKeys</source><volume>573</volume>: <fpage>31</fpage>–<lpage>83</lpage>. <ext-link xlink:href="10.3897/zookeys.573.7830" ext-link-type="doi" xlink:type="simple">https://doi.org/10.3897/zookeys.573.7830</ext-link></mixed-citation></ref></ref-list></tp:taxon-treatment>
