# Supplementary material for: ﻿New records of rove beetles from the Province of Quebec, and additional provincial records in Canada (Coleoptera, Staphylinidae)
Source: Zookeys. 2024 Apr 1;1196:303–29. doi: 10.3897/zookeys.1196.118698 (PMC11015092; doi:10.3897/zookeys.1196.118698)
Supplement: XML Treatment for Hypomedon debilicornis [file zookeys.1196.118698-treatment6.xml]

<!DOCTYPE tp:taxon-treatment
  PUBLIC "-//TaxonX//DTD Taxonomic Treatment Publishing DTD v0 20100105//EN" "tax-treatment-NSO.dtd">
<tp:taxon-treatment xmlns:tp="http://www.plazi.org/taxpub"><tp:treatment-meta><kwd-group><label>Taxon classification</label><kwd>
              <named-content content-type="kingdom">Animalia</named-content>
            </kwd><kwd>
              <named-content content-type="order">Coleoptera</named-content>
            </kwd><kwd>
              <named-content content-type="family">Staphylinidae</named-content>
            </kwd></kwd-group><mixed-citation publication-type="journal"><person-group><name><surname>Bédard</surname><given-names>Nicolas</given-names></name><name><surname>Brunke</surname><given-names>Adam</given-names></name><name><surname>Bloin</surname><given-names>Pierrick</given-names></name><name><surname>Leclerc</surname><given-names>Ludovic</given-names></name></person-group><article-title>﻿New records of rove beetles from the Province of Quebec, and additional provincial records in Canada (<tp:taxon-name><tp:taxon-name-part taxon-name-part-type="order">Coleoptera</tp:taxon-name-part></tp:taxon-name>, <tp:taxon-name><tp:taxon-name-part taxon-name-part-type="family">Staphylinidae</tp:taxon-name-part></tp:taxon-name>)</article-title><source>Zookeys</source><day>01</day><month>04</month><year>2024</year><volume>1196</volume><fpage>303</fpage><lpage>329</lpage><pub-id pub-id-type="doi">10.3897/zookeys.1196.118698</pub-id></mixed-citation></tp:treatment-meta><tp:nomenclature><label>﻿</label><tp:taxon-name>
            <object-id xmlns:xlink="http://www.w3.org/1999/xlink" content-type="arpha" xlink:type="simple">0D47F57C-C87B-52C7-9EFF-B3A457D8722B</object-id>
            <tp:taxon-name-part taxon-name-part-type="genus" reg="Hypomedon">Hypomedon</tp:taxon-name-part>
            <tp:taxon-name-part taxon-name-part-type="species" reg="debilicornis">debilicornis</tp:taxon-name-part>
          </tp:taxon-name><tp:taxon-authority>(Wollaston, 1857)*</tp:taxon-authority><xref ref-type="fig" rid="F2">Fig. 4</xref></tp:nomenclature><tp:treatment-sec sec-type="notes" id="SECID0E21AE"><title>Note.</title><p>As reported by <xref ref-type="bibr" rid="B54">Schülke and Smetana (2015)</xref>, this cosmopolitan species has been recorded from Nearctic, Neotropical, Palearctic, Oriental, and Australian regions. Notably, this species exhibits parthenogenesis wherein females evolved without sexual reproduction, a factor that is believed to have facilitated its spread (<xref ref-type="bibr" rid="B47">Owen and Allen 2000</xref>). The species can be distinguished from other <tp:taxon-name><tp:taxon-name-part taxon-name-part-type="subtribe">Medonina</tp:taxon-name-part></tp:taxon-name> in eastern Canada by its pale body, small but protruding eyes, transverse subapical antennomeres, smooth lateral pronotal margins and lack of velvety appressed pubescence on the forebody. We here extend its distribution northward and newly report the species from Quebec and Canada.</p></tp:treatment-sec><tp:treatment-sec sec-type="Specimen data" id="SECID0EO2AE"><title>Specimen data.</title><p><bold>Canada: QUEBEC - MRC Marguerite-D’Youville</bold>, Saint-Amable (<named-content xmlns:xlink="http://www.w3.org/1999/xlink" content-type="dwc:verbatimCoordinates" xlink:type="simple"><named-content content-type="geo-json" specific-use="{&#34;type&#34;:&#34;Point&#34;,&#34;coordinates&#34;:[-73.334100,45.643100]}" id="NCID0EZ2AE" xlink:type="simple">45.6431, -73.3341</named-content></named-content>), 31.VIII.2023, L. Leclerc, by sifting wood chips heap (2, <abbrev xmlns:xlink="http://www.w3.org/1999/xlink" xlink:title="Canadian National Collection of Insects, Arachnids, and Nematodes" id="ABBRID0E52AE" xlink:type="simple">CNC</abbrev>; 5, <abbrev xmlns:xlink="http://www.w3.org/1999/xlink" xlink:title="Ludovic Leclerc Insect Collection (private collection)" id="ABBRID0EC3AE" xlink:type="simple">LLC</abbrev>; 1, <abbrev xmlns:xlink="http://www.w3.org/1999/xlink" xlink:title="Pierrick Bloin Insect Collection (private collection)" id="ABBRID0EG3AE" xlink:type="simple">PBC</abbrev>; 1, <abbrev xmlns:xlink="http://www.w3.org/1999/xlink" xlink:title="Nicolas Bédard Insect Collection (private collection)" id="ABBRID0EK3AE" xlink:type="simple">NBC</abbrev>).</p></tp:treatment-sec><tp:treatment-sec sec-type="distribution" id="SECID0EO3AE"><title>Distribution in Canada.</title><p><abbrev xmlns:xlink="http://www.w3.org/1999/xlink" xlink:title="Quebec" id="ABBRID0EU3AE" xlink:type="simple">QC</abbrev> - <bold>New to Canada and Quebec</bold>.</p></tp:treatment-sec><tp:treatment-sec><!--Section generated to contain objects referenced in tp:taxon-treatment.--><fig id="F2" position="float" orientation="portrait"><object-id xmlns:xlink="http://www.w3.org/1999/xlink" content-type="doi" xlink:type="simple">10.3897/zookeys.1196.118698.figures3-4</object-id><object-id xmlns:xlink="http://www.w3.org/1999/xlink" content-type="arpha" xlink:type="simple">35A7B8B6-8A4D-581F-ADF8-F25226958118</object-id><label>Figures 3, 4.</label><caption><p>Habitus and aedeagus of <bold>3</bold><italic><tp:taxon-name><tp:taxon-name-part taxon-name-part-type="genus" reg="Phyllodrepa">Phyllodrepa</tp:taxon-name-part><tp:taxon-name-part taxon-name-part-type="species" reg="punctiventris">punctiventris</tp:taxon-name-part></tp:taxon-name></italic> (Fauvel, 1878), aedeagus ventral view <bold>4</bold><italic><tp:taxon-name><tp:taxon-name-part taxon-name-part-type="genus" reg="Hypomedon">Hypomedon</tp:taxon-name-part><tp:taxon-name-part taxon-name-part-type="species" reg="debilicornis">debilicornis</tp:taxon-name-part></tp:taxon-name></italic> (Wollaston, 1857), habitus only.</p></caption><graphic xmlns:xlink="http://www.w3.org/1999/xlink" xlink:href="zookeys-1196-303_article-118698__-g002.jpg" position="float" orientation="portrait" xlink:type="simple" id="oo_1013254.jpg"><uri content-type="original_file" xlink:type="simple">https://binary.pensoft.net/fig/1013254</uri></graphic></fig></tp:treatment-sec><ref-list><ref id="B54"><mixed-citation xmlns:xlink="http://www.w3.org/1999/xlink" xlink:type="simple"><person-group><name name-style="western"><surname>Schülke</surname><given-names>M</given-names></name><name name-style="western"><surname>Smetana</surname><given-names>A</given-names></name></person-group> (<year>2015</year>) <article-title><tp:taxon-name><tp:taxon-name-part taxon-name-part-type="family">Staphylinidae</tp:taxon-name-part></tp:taxon-name>.</article-title><source>Catalogue of Palaearctic <tp:taxon-name><tp:taxon-name-part taxon-name-part-type="order">Coleoptera</tp:taxon-name-part></tp:taxon-name></source><volume>2</volume>(<issue>1</issue>): <fpage>304</fpage>–<lpage>900</lpage>.</mixed-citation></ref><ref id="B47"><mixed-citation xmlns:xlink="http://www.w3.org/1999/xlink" xlink:type="simple"><person-group><name name-style="western"><surname>Owen</surname><given-names>J</given-names></name><name name-style="western"><surname>Allen</surname><given-names>AJW</given-names></name></person-group> (<year>2000</year>) <article-title><italic><tp:taxon-name><tp:taxon-name-part taxon-name-part-type="genus">Hypomedon</tp:taxon-name-part><tp:taxon-name-part taxon-name-part-type="species">debilicornis</tp:taxon-name-part></tp:taxon-name></italic> (Wollaston, 1857)(Col.: <tp:taxon-name><tp:taxon-name-part taxon-name-part-type="family">Staphylinidae</tp:taxon-name-part></tp:taxon-name>) breeding in Surrey.</article-title><source>Entomologist’s Record and Journal of Variation</source><volume>112</volume>(<issue>4</issue>): <fpage>154</fpage>–<lpage>158</lpage>.</mixed-citation></ref></ref-list></tp:taxon-treatment>
