# Supplementary material for: ﻿New records of rove beetles from the Province of Quebec, and additional provincial records in Canada (Coleoptera, Staphylinidae)
Source: Zookeys. 2024 Apr 1;1196:303–29. doi: 10.3897/zookeys.1196.118698 (PMC11015092; doi:10.3897/zookeys.1196.118698)
Supplement: XML Treatment for Sunius melanocephalus [file zookeys.1196.118698-treatment7.xml]

<!DOCTYPE tp:taxon-treatment
  PUBLIC "-//TaxonX//DTD Taxonomic Treatment Publishing DTD v0 20100105//EN" "tax-treatment-NSO.dtd">
<tp:taxon-treatment xmlns:tp="http://www.plazi.org/taxpub"><tp:treatment-meta><kwd-group><label>Taxon classification</label><kwd>
              <named-content content-type="kingdom">Animalia</named-content>
            </kwd><kwd>
              <named-content content-type="order">Coleoptera</named-content>
            </kwd><kwd>
              <named-content content-type="family">Staphylinidae</named-content>
            </kwd></kwd-group><mixed-citation publication-type="journal"><person-group><name><surname>Bédard</surname><given-names>Nicolas</given-names></name><name><surname>Brunke</surname><given-names>Adam</given-names></name><name><surname>Bloin</surname><given-names>Pierrick</given-names></name><name><surname>Leclerc</surname><given-names>Ludovic</given-names></name></person-group><article-title>﻿New records of rove beetles from the Province of Quebec, and additional provincial records in Canada (<tp:taxon-name><tp:taxon-name-part taxon-name-part-type="order">Coleoptera</tp:taxon-name-part></tp:taxon-name>, <tp:taxon-name><tp:taxon-name-part taxon-name-part-type="family">Staphylinidae</tp:taxon-name-part></tp:taxon-name>)</article-title><source>Zookeys</source><day>01</day><month>04</month><year>2024</year><volume>1196</volume><fpage>303</fpage><lpage>329</lpage><pub-id pub-id-type="doi">10.3897/zookeys.1196.118698</pub-id></mixed-citation></tp:treatment-meta><tp:nomenclature><label>﻿</label><tp:taxon-name>
            <object-id xmlns:xlink="http://www.w3.org/1999/xlink" content-type="arpha" xlink:type="simple">AB6FEFC6-CCD5-5DC9-B8F9-09FE225EA129</object-id>
            <tp:taxon-name-part taxon-name-part-type="genus" reg="Sunius">Sunius</tp:taxon-name-part>
            <tp:taxon-name-part taxon-name-part-type="species" reg="melanocephalus">melanocephalus</tp:taxon-name-part>
          </tp:taxon-name><tp:taxon-authority>(Fabricius, 1792)*</tp:taxon-authority></tp:nomenclature><tp:treatment-sec sec-type="notes" id="SECID0E54AE"><title>Note.</title><p>See <xref ref-type="bibr" rid="B1">Assing (1995</xref>, <xref ref-type="bibr" rid="B2">2008</xref>) and <xref ref-type="bibr" rid="B7">Brunke and Marshall (2011)</xref> for identification and illustrations. As in <italic><tp:taxon-name><tp:taxon-name-part taxon-name-part-type="genus" reg="Scopaeus">Scopaeus</tp:taxon-name-part><tp:taxon-name-part taxon-name-part-type="species" reg="minutus">minutus</tp:taxon-name-part></tp:taxon-name></italic>, no voucher data were provided with the first Quebec record (<xref ref-type="bibr" rid="B16">Campbell and Davies 1991</xref>). The species was recorded for the first time in North America by <xref ref-type="bibr" rid="B27">Hoebeke (1991)</xref>, and <xref ref-type="bibr" rid="B7">Brunke and Marshall (2011)</xref> added records for Ontario. We here provide supporting data for Quebec, including those for the original record, and the oldest available Canadian records for the species thus far. The species has occurred in North America since at least 1924 (<xref ref-type="bibr" rid="B27">Hoebeke 1991</xref>).</p></tp:treatment-sec><tp:treatment-sec sec-type="Specimen data" id="SECID0EL6AE"><title>Specimen data.</title><p><bold>Canada: ONTARIO - Ottawa Reg.</bold>, Kinburn, 10.X.1967, J.M. Campbell &amp; A. Smetana, ex. nest of <italic><tp:taxon-name><tp:taxon-name-part taxon-name-part-type="genus" reg="Microtus">Microtus</tp:taxon-name-part><tp:taxon-name-part taxon-name-part-type="species" reg="pennsylvanicus">pennsylvanicus</tp:taxon-name-part></tp:taxon-name></italic> (1, <abbrev xmlns:xlink="http://www.w3.org/1999/xlink" xlink:title="Canadian National Collection of Insects, Arachnids, and Nematodes" id="ABBRID0E56AE" xlink:type="simple">CNC</abbrev>); Ottawa [Shirley’s Bay], 2.V.1979, A. &amp; Z. Smetana (2, <abbrev xmlns:xlink="http://www.w3.org/1999/xlink" xlink:title="Canadian National Collection of Insects, Arachnids, and Nematodes" id="ABBRID0EDAAG" xlink:type="simple">CNC</abbrev>); Fitzroy Provincial Park, 2–3.V.1979, A.&amp;Z. Smetana (1, <abbrev xmlns:xlink="http://www.w3.org/1999/xlink" xlink:title="Canadian National Collection of Insects, Arachnids, and Nematodes" id="ABBRID0EHAAG" xlink:type="simple">CNC</abbrev>); Kanata, 25.IV.1969, A. Smetana (1, <abbrev xmlns:xlink="http://www.w3.org/1999/xlink" xlink:title="Canadian National Collection of Insects, Arachnids, and Nematodes" id="ABBRID0ELAAG" xlink:type="simple">CNC</abbrev>); Ottawa, 12.IV.1959, J.E.H. Martin (2, <abbrev xmlns:xlink="http://www.w3.org/1999/xlink" xlink:title="Canadian National Collection of Insects, Arachnids, and Nematodes" id="ABBRID0EPAAG" xlink:type="simple">CNC</abbrev>). - <bold>Toronto Reg.</bold>, Toronto [Islington], 24.VIII.1990, S. Snäll (1, <abbrev xmlns:xlink="http://www.w3.org/1999/xlink" xlink:title="Canadian National Collection of Insects, Arachnids, and Nematodes" id="ABBRID0EVAAG" xlink:type="simple">CNC</abbrev>); Toronto, 12.IX.1990, S. Snäll, lakeshore (1, <abbrev xmlns:xlink="http://www.w3.org/1999/xlink" xlink:title="Canadian National Collection of Insects, Arachnids, and Nematodes" id="ABBRID0EZAAG" xlink:type="simple">CNC</abbrev>). <bold>QUEBEC - Parc de la Gatineau</bold>, King Mountain, 20.IV.1968, A. Smetana (1, <abbrev xmlns:xlink="http://www.w3.org/1999/xlink" xlink:title="Canadian National Collection of Insects, Arachnids, and Nematodes" id="ABBRID0E6AAG" xlink:type="simple">CNC</abbrev>). - <bold>MRC de-la-Vallée-du-Richelieu</bold>, Carignan (45.475882, -73.274623), 6.V.2022, N. Bédard, Sifting grass pile near an urban forest (3, <abbrev xmlns:xlink="http://www.w3.org/1999/xlink" xlink:title="Nicolas Bédard Insect Collection (private collection)" id="ABBRID0EFBAG" xlink:type="simple">NBC</abbrev>). - <bold>MRC de l’Île-d’Orléans</bold>, Saint-Pierre-de-l’Île-d’Orléans (46.8813, -71.0551), 10.IX.2022, L. Leclerc, sifted from <italic><tp:taxon-name><tp:taxon-name-part taxon-name-part-type="genus" reg="Populus">Populus</tp:taxon-name-part></tp:taxon-name></italic> and <italic><tp:taxon-name><tp:taxon-name-part taxon-name-part-type="genus" reg="Betula">Betula</tp:taxon-name-part></tp:taxon-name></italic> leaf litter (1, <abbrev xmlns:xlink="http://www.w3.org/1999/xlink" xlink:title="Ludovic Leclerc Insect Collection (private collection)" id="ABBRID0EZBAG" xlink:type="simple">LLC</abbrev>). - <bold>MRC des Jardins-de-Napierville</bold>, Sainte-Clothilde [Piège #1 carrottes] 17.VI.1985, Guy Boivin (1, <abbrev xmlns:xlink="http://www.w3.org/1999/xlink" xlink:title="Canadian National Collection of Insects, Arachnids, and Nematodes" id="ABBRID0E6BAG" xlink:type="simple">CNC</abbrev>). - <bold>Ville de Québec</bold>, Sainte-Foy (46.7923, -71.2803), sifted from <italic><tp:taxon-name><tp:taxon-name-part taxon-name-part-type="genus" reg="Robinia">Robinia</tp:taxon-name-part><tp:taxon-name-part taxon-name-part-type="species" reg="pseudoacacia">pseudoacacia</tp:taxon-name-part></tp:taxon-name></italic> leaf litter (2, <abbrev xmlns:xlink="http://www.w3.org/1999/xlink" xlink:title="Ludovic Leclerc Insect Collection (private collection)" id="ABBRID0EQCAG" xlink:type="simple">LLC</abbrev>); Cité-Universitaire (46.7863, -71.2686), 26.IV.2023, L. Leclerc, sifted from wood chips (2, <abbrev xmlns:xlink="http://www.w3.org/1999/xlink" xlink:title="Pierrick Bloin Insect Collection (private collection)" id="ABBRID0EUCAG" xlink:type="simple">PBC</abbrev>).</p></tp:treatment-sec><tp:treatment-sec sec-type="distribution" id="SECID0EYCAG"><title>Distribution in Canada.</title><p><abbrev xmlns:xlink="http://www.w3.org/1999/xlink" xlink:title="Ontario" id="ABBRID0E5CAG" xlink:type="simple">ON</abbrev>, <abbrev xmlns:xlink="http://www.w3.org/1999/xlink" xlink:title="Quebec" id="ABBRID0ECDAG" xlink:type="simple">QC</abbrev> (<xref ref-type="bibr" rid="B4">Bousquet et al. 2013</xref>) - <bold>Supporting data for Quebec</bold>.</p><p>
            <bold>Subfamily <tp:taxon-name><tp:taxon-name-part taxon-name-part-type="subfamily">Oxyporinae</tp:taxon-name-part></tp:taxon-name></bold>
          </p></tp:treatment-sec><ref-list><ref id="B1"><mixed-citation xmlns:xlink="http://www.w3.org/1999/xlink" xlink:type="simple"><person-group><name name-style="western"><surname>Assing</surname><given-names>V</given-names></name></person-group> (<year>1995</year>) <article-title>Über <italic><tp:taxon-name><tp:taxon-name-part taxon-name-part-type="genus">Sunius</tp:taxon-name-part><tp:taxon-name-part taxon-name-part-type="species">fallax</tp:taxon-name-part></tp:taxon-name></italic> (LOKAY, 1919)(Col., <tp:taxon-name><tp:taxon-name-part taxon-name-part-type="family">Staphylinidae</tp:taxon-name-part></tp:taxon-name>).</article-title><source>Entomologische Nachrichten und Berichte</source><volume>38</volume>(<issue>1994</issue>): <fpage>267</fpage>–<lpage>269</lpage>.</mixed-citation></ref><ref id="B2"><mixed-citation xmlns:xlink="http://www.w3.org/1999/xlink" xlink:type="simple"><person-group><name name-style="western"><surname>Assing</surname><given-names>V</given-names></name></person-group> (<year>2008</year>) <article-title>A revision of the <italic><tp:taxon-name><tp:taxon-name-part taxon-name-part-type="genus">Sunius</tp:taxon-name-part></tp:taxon-name></italic> species of the Western Palaearctic region and Middle Asia (<tp:taxon-name><tp:taxon-name-part taxon-name-part-type="order">Coleoptera</tp:taxon-name-part></tp:taxon-name>: <tp:taxon-name><tp:taxon-name-part taxon-name-part-type="family">Staphylinidae</tp:taxon-name-part></tp:taxon-name>: <tp:taxon-name><tp:taxon-name-part taxon-name-part-type="subfamily">Paederinae</tp:taxon-name-part></tp:taxon-name>).</article-title><source>Linzer Biologische Beitrage</source><volume>40</volume>(<issue>1</issue>): <fpage>5</fpage>–<lpage>135</lpage>.</mixed-citation></ref><ref id="B7"><mixed-citation xmlns:xlink="http://www.w3.org/1999/xlink" xlink:type="simple"><person-group><name name-style="western"><surname>Brunke</surname><given-names>A</given-names></name><name name-style="western"><surname>Marshall</surname><given-names>S</given-names></name></person-group> (<year>2011</year>) <article-title>Contributions to the faunistics and bionomics of <tp:taxon-name><tp:taxon-name-part taxon-name-part-type="family">Staphylinidae</tp:taxon-name-part></tp:taxon-name> (<tp:taxon-name><tp:taxon-name-part taxon-name-part-type="order">Coleoptera</tp:taxon-name-part></tp:taxon-name>) in northeastern North America: Discoveries made through study of the University of Guelph Insect Collection, Ontario, Canada.</article-title><source>ZooKeys</source><volume>75</volume>: <fpage>29</fpage>–<lpage>68</lpage>. <ext-link xlink:href="10.3897/zookeys.75.767" ext-link-type="doi" xlink:type="simple">https://doi.org/10.3897/zookeys.75.767</ext-link></mixed-citation></ref><ref id="B16"><mixed-citation xmlns:xlink="http://www.w3.org/1999/xlink" xlink:type="simple"><person-group><name name-style="western"><surname>Campbell</surname><given-names>JM</given-names></name><name name-style="western"><surname>Davies</surname><given-names>A</given-names></name></person-group> (<year>1991</year>) <article-title>Family <tp:taxon-name><tp:taxon-name-part taxon-name-part-type="family">Staphylinidae</tp:taxon-name-part></tp:taxon-name>: rove beetles.</article-title> In: <person-group><name name-style="western"><surname>Bousquet</surname><given-names>Y</given-names></name></person-group> (<role>Ed.</role>) <issue-title>Checklist of beetles of Canada and Alaska.</issue-title><source>Publication 1861/E, Research Branch, Agriculture Canada, Ottawa, Ontario</source>, <fpage>86</fpage>–<lpage>124</lpage>.</mixed-citation></ref><ref id="B27"><mixed-citation xmlns:xlink="http://www.w3.org/1999/xlink" xlink:type="simple"><person-group><name name-style="western"><surname>Hoebeke</surname><given-names>ER</given-names></name></person-group> (<year>1991</year>) <article-title><italic><tp:taxon-name><tp:taxon-name-part taxon-name-part-type="genus">Sunius</tp:taxon-name-part><tp:taxon-name-part taxon-name-part-type="species">melanocephalus</tp:taxon-name-part></tp:taxon-name></italic> (<tp:taxon-name><tp:taxon-name-part taxon-name-part-type="order">Coleoptera</tp:taxon-name-part></tp:taxon-name>: <tp:taxon-name><tp:taxon-name-part taxon-name-part-type="family">Staphylinidae</tp:taxon-name-part></tp:taxon-name>), a Palearctic rove beetle new to North America.</article-title><source>Entomological News</source><volume>102</volume>(<issue>1</issue>): <fpage>19</fpage>–<lpage>24</lpage>.</mixed-citation></ref><ref id="B4"><mixed-citation xmlns:xlink="http://www.w3.org/1999/xlink" xlink:type="simple"><person-group><name name-style="western"><surname>Bousquet</surname><given-names>Y</given-names></name><name name-style="western"><surname>Bouchard</surname><given-names>P</given-names></name><name name-style="western"><surname>Davies</surname><given-names>AE</given-names></name><name name-style="western"><surname>Sikes</surname><given-names>D</given-names></name></person-group> (<year>2013</year>) <source>Checklist of beetles (<tp:taxon-name><tp:taxon-name-part taxon-name-part-type="order">Coleoptera</tp:taxon-name-part></tp:taxon-name>) of Canada and Alaska. Pensoft Series Faunistica No.</source><publisher-name>109</publisher-name>, <publisher-loc>Sofia-Moscow</publisher-loc>, <size units="page">402 pp</size>. <ext-link xlink:href="10.3897/zookeys.360.4742" ext-link-type="doi" xlink:type="simple">https://doi.org/10.3897/zookeys.360.4742</ext-link></mixed-citation></ref></ref-list></tp:taxon-treatment>
