# Supplementary material for: ﻿New records of rove beetles from the Province of Quebec, and additional provincial records in Canada (Coleoptera, Staphylinidae)
Source: Zookeys. 2024 Apr 1;1196:303–29. doi: 10.3897/zookeys.1196.118698 (PMC11015092; doi:10.3897/zookeys.1196.118698)
Supplement: XML Treatment for Oxyporus ashei [file zookeys.1196.118698-treatment8.xml]

<!DOCTYPE tp:taxon-treatment
  PUBLIC "-//TaxonX//DTD Taxonomic Treatment Publishing DTD v0 20100105//EN" "tax-treatment-NSO.dtd">
<tp:taxon-treatment xmlns:tp="http://www.plazi.org/taxpub"><tp:treatment-meta><kwd-group><label>Taxon classification</label><kwd>
              <named-content content-type="kingdom">Animalia</named-content>
            </kwd><kwd>
              <named-content content-type="order">Coleoptera</named-content>
            </kwd><kwd>
              <named-content content-type="family">Staphylinidae</named-content>
            </kwd></kwd-group><mixed-citation publication-type="journal"><person-group><name><surname>Bédard</surname><given-names>Nicolas</given-names></name><name><surname>Brunke</surname><given-names>Adam</given-names></name><name><surname>Bloin</surname><given-names>Pierrick</given-names></name><name><surname>Leclerc</surname><given-names>Ludovic</given-names></name></person-group><article-title>﻿New records of rove beetles from the Province of Quebec, and additional provincial records in Canada (<tp:taxon-name><tp:taxon-name-part taxon-name-part-type="order">Coleoptera</tp:taxon-name-part></tp:taxon-name>, <tp:taxon-name><tp:taxon-name-part taxon-name-part-type="family">Staphylinidae</tp:taxon-name-part></tp:taxon-name>)</article-title><source>Zookeys</source><day>01</day><month>04</month><year>2024</year><volume>1196</volume><fpage>303</fpage><lpage>329</lpage><pub-id pub-id-type="doi">10.3897/zookeys.1196.118698</pub-id></mixed-citation></tp:treatment-meta><tp:nomenclature><label>﻿</label><tp:taxon-name>
            <object-id xmlns:xlink="http://www.w3.org/1999/xlink" content-type="arpha" xlink:type="simple">AAA8370A-8F6D-5850-B867-77919347C5F1</object-id>
            <tp:taxon-name-part taxon-name-part-type="genus" reg="Oxyporus">Oxyporus</tp:taxon-name-part>
            <tp:taxon-name-part taxon-name-part-type="species" reg="ashei">ashei</tp:taxon-name-part>
          </tp:taxon-name><tp:taxon-authority>Campbell, 1978</tp:taxon-authority><xref ref-type="fig" rid="F3">Fig. 5</xref></tp:nomenclature><tp:treatment-sec sec-type="notes" id="SECID0E5EAG"><title>Note.</title><p>See <xref ref-type="bibr" rid="B14">Campbell (1978)</xref> for identification. <italic><tp:taxon-name><tp:taxon-name-part taxon-name-part-type="genus" reg="Oxyporus">Oxyporus</tp:taxon-name-part><tp:taxon-name-part taxon-name-part-type="species" reg="ashei">ashei</tp:taxon-name-part></tp:taxon-name></italic> was described by <xref ref-type="bibr" rid="B14">Campbell (1978)</xref> based on four specimens from North Carolina. We newly record it here from southern Canada (<abbrev xmlns:xlink="http://www.w3.org/1999/xlink" xlink:title="Quebec" id="ABBRID0EXFAG" xlink:type="simple">QC</abbrev>, <abbrev xmlns:xlink="http://www.w3.org/1999/xlink" xlink:title="Ontario" id="ABBRID0E2FAG" xlink:type="simple">ON</abbrev>), extending its distribution far northward. This species is rarely collected but can be easily recognized by the mostly pale orange-yellow body dorsally, contrasting with the dark ventral head and thorax. Its color pattern is strikingly similar to the distantly related and common eastern species <italic><tp:taxon-name><tp:taxon-name-part taxon-name-part-type="genus" reg="Pseudoxyporus">Pseudoxyporus</tp:taxon-name-part><tp:taxon-name-part taxon-name-part-type="species" reg="lateralis">lateralis</tp:taxon-name-part></tp:taxon-name></italic> (Gravenhorst, 1802) but can be distinguished by the much shorter antennae and entirely dark mandibles.</p><fig id="F3" position="float" orientation="portrait"><object-id xmlns:xlink="http://www.w3.org/1999/xlink" content-type="doi" xlink:type="simple">10.3897/zookeys.1196.118698.figure5</object-id><object-id xmlns:xlink="http://www.w3.org/1999/xlink" content-type="arpha" xlink:type="simple">0285B4EB-3201-52D6-B5D9-359EEA8E4E72</object-id><label>Figure 5.</label><caption><p>Habitus of <italic><tp:taxon-name><tp:taxon-name-part taxon-name-part-type="genus" reg="Oxyporus">Oxyporus</tp:taxon-name-part><tp:taxon-name-part taxon-name-part-type="species" reg="ashei">ashei</tp:taxon-name-part></tp:taxon-name></italic> Campbell, 1978, dorsal and lateral views.</p></caption><graphic xmlns:xlink="http://www.w3.org/1999/xlink" xlink:href="zookeys-1196-303_article-118698__-g003.jpg" position="float" orientation="portrait" xlink:type="simple" id="oo_1013255.jpg"><uri content-type="original_file" xlink:type="simple">https://binary.pensoft.net/fig/1013255</uri></graphic></fig></tp:treatment-sec><tp:treatment-sec sec-type="Specimen data" id="SECID0ECHAG"><title>Specimen data.</title><p><bold>Canada: QUEBEC – MRC des Deux-Montagnes</bold>, Parc National d’Oka (<named-content xmlns:xlink="http://www.w3.org/1999/xlink" content-type="dwc:verbatimCoordinates" xlink:type="simple"><named-content content-type="geo-json" specific-use="{&#34;type&#34;:&#34;Point&#34;,&#34;coordinates&#34;:[-74.049343,45.472273]}" id="NCID0ENHAG" xlink:type="simple">45.472273, -74.049343</named-content></named-content>), 1.VII.2018, R. Vigneault, white tulle fabric interception trap [Collected with permit] (1, <abbrev xmlns:xlink="http://www.w3.org/1999/xlink" xlink:title="Robert Vigneault Insect Collection (private collection)" id="ABBRID0ESHAG" xlink:type="simple">RVC</abbrev>).</p></tp:treatment-sec><tp:treatment-sec sec-type="Internet data" id="SECID0EWHAG"><title>Internet data.</title><p><bold>Canada: ONTARIO</bold>- York Co., King City (<named-content xmlns:xlink="http://www.w3.org/1999/xlink" content-type="dwc:verbatimCoordinates" xlink:type="simple"><named-content content-type="geo-json" specific-use="{&#34;type&#34;:&#34;Point&#34;,&#34;coordinates&#34;:[-79.522700,43.963500]}" id="NCID0EBIAG" xlink:type="simple">43.9635, -79.5227</named-content></named-content>), 2.VIII.2021, Shuk Han (Nancy) Mak, Recorded through INaturalist (Obs.: 89701768).</p></tp:treatment-sec><tp:treatment-sec sec-type="distribution" id="SECID0EGIAG"><title>Distribution in Canada.</title><p><abbrev xmlns:xlink="http://www.w3.org/1999/xlink" xlink:title="Ontario" id="ABBRID0EMIAG" xlink:type="simple">ON</abbrev>, <abbrev xmlns:xlink="http://www.w3.org/1999/xlink" xlink:title="Quebec" id="ABBRID0EQIAG" xlink:type="simple">QC</abbrev> - <bold>New to Ontario, Quebec, and Canada</bold>.</p><p>
            <bold>Subfamily <tp:taxon-name><tp:taxon-name-part taxon-name-part-type="subfamily">Proteininae</tp:taxon-name-part></tp:taxon-name> Erichson, 1839</bold>
          </p></tp:treatment-sec><ref-list><ref id="B14"><mixed-citation xmlns:xlink="http://www.w3.org/1999/xlink" xlink:type="simple"><person-group><name name-style="western"><surname>Campbell</surname><given-names>JM</given-names></name></person-group> (<year>1978</year>) <article-title>New species of <tp:taxon-name><tp:taxon-name-part taxon-name-part-type="genus">Oxyporus</tp:taxon-name-part></tp:taxon-name> (<tp:taxon-name><tp:taxon-name-part taxon-name-part-type="order">Coleoptera</tp:taxon-name-part></tp:taxon-name>: <tp:taxon-name><tp:taxon-name-part taxon-name-part-type="family">Staphylinidae</tp:taxon-name-part></tp:taxon-name>) from North America.</article-title><source>Canadian Entomologist</source><volume>110</volume>(<issue>8</issue>): <fpage>805</fpage>–<lpage>813</lpage>. <ext-link xlink:href="10.4039/Ent110805-8" ext-link-type="doi" xlink:type="simple">https://doi.org/10.4039/Ent110805-8</ext-link></mixed-citation></ref></ref-list></tp:taxon-treatment>
