# Supplementary material for: ﻿New records of rove beetles from the Province of Quebec, and additional provincial records in Canada (Coleoptera, Staphylinidae)
Source: Zookeys. 2024 Apr 1;1196:303–29. doi: 10.3897/zookeys.1196.118698 (PMC11015092; doi:10.3897/zookeys.1196.118698)
Supplement: XML Treatment for Proteinus parvulus [file zookeys.1196.118698-treatment9.xml]

<!DOCTYPE tp:taxon-treatment
  PUBLIC "-//TaxonX//DTD Taxonomic Treatment Publishing DTD v0 20100105//EN" "tax-treatment-NSO.dtd">
<tp:taxon-treatment xmlns:tp="http://www.plazi.org/taxpub"><tp:treatment-meta><kwd-group><label>Taxon classification</label><kwd>
              <named-content content-type="kingdom">Animalia</named-content>
            </kwd><kwd>
              <named-content content-type="order">Coleoptera</named-content>
            </kwd><kwd>
              <named-content content-type="family">Staphylinidae</named-content>
            </kwd></kwd-group><mixed-citation publication-type="journal"><person-group><name><surname>Bédard</surname><given-names>Nicolas</given-names></name><name><surname>Brunke</surname><given-names>Adam</given-names></name><name><surname>Bloin</surname><given-names>Pierrick</given-names></name><name><surname>Leclerc</surname><given-names>Ludovic</given-names></name></person-group><article-title>﻿New records of rove beetles from the Province of Quebec, and additional provincial records in Canada (<tp:taxon-name><tp:taxon-name-part taxon-name-part-type="order">Coleoptera</tp:taxon-name-part></tp:taxon-name>, <tp:taxon-name><tp:taxon-name-part taxon-name-part-type="family">Staphylinidae</tp:taxon-name-part></tp:taxon-name>)</article-title><source>Zookeys</source><day>01</day><month>04</month><year>2024</year><volume>1196</volume><fpage>303</fpage><lpage>329</lpage><pub-id pub-id-type="doi">10.3897/zookeys.1196.118698</pub-id></mixed-citation></tp:treatment-meta><tp:nomenclature><label>﻿</label><tp:taxon-name>
            <object-id xmlns:xlink="http://www.w3.org/1999/xlink" content-type="arpha" xlink:type="simple">F4F8C293-3263-5F39-AD9A-5C1EF6E395E3</object-id>
            <tp:taxon-name-part taxon-name-part-type="genus" reg="Proteinus">Proteinus</tp:taxon-name-part>
            <tp:taxon-name-part taxon-name-part-type="species" reg="parvulus">parvulus</tp:taxon-name-part>
          </tp:taxon-name><tp:taxon-authority>LeConte, 1863</tp:taxon-authority></tp:nomenclature><tp:treatment-sec sec-type="notes" id="SECID0EEKAG"><title>Note.</title><p>See <xref ref-type="bibr" rid="B67">Webster et al. (2016)</xref> for illustrations and identification. The species was described by <xref ref-type="bibr" rid="B38">LeConte (1863)</xref> from “Lake Superior”. This was later corroborated by records from Ontario by <xref ref-type="bibr" rid="B28">Hubbard et al. (1878)</xref>. More recently, <xref ref-type="bibr" rid="B67">Webster et al. (2016)</xref> have extended its known range by recording it from six Canadian provinces (see below). Although recognized as a transcontinental species in Canada, the distribution appeared disjunct as there have been no published records of its presence in Quebec until now. We here support this distribution with the first vouchers of the species from Quebec.</p></tp:treatment-sec><tp:treatment-sec sec-type="Specimen data" id="SECID0E1KAG"><title>Specimen data.</title><p><bold>Canada: QUEBEC - MRC La Jacques-Cartier</bold>, Lac-Croche (<named-content xmlns:xlink="http://www.w3.org/1999/xlink" content-type="dwc:verbatimCoordinates" xlink:type="simple"><named-content content-type="geo-json" specific-use="{&#34;type&#34;:&#34;Point&#34;,&#34;coordinates&#34;:[-71.811252,47.389896]}" id="NCID0EFLAG" xlink:type="simple">47,389896, -71,811252</named-content></named-content>), 8–22.VII.2020, Christian Hébert (Canadian Forest Service), pitfall trap, projet d’aire protégée Ya’nienhonhndeh [2020-3-8822], (1, <abbrev xmlns:xlink="http://www.w3.org/1999/xlink" xlink:title="Laurentian Forestry Center (Natural Resources Canada), René-Martineau Insectarium" id="ABBRID0EKLAG" xlink:type="simple">LFC</abbrev>); same information but (<named-content xmlns:xlink="http://www.w3.org/1999/xlink" content-type="dwc:verbatimCoordinates" xlink:type="simple"><named-content content-type="geo-json" specific-use="{&#34;type&#34;:&#34;Point&#34;,&#34;coordinates&#34;:[-71.801022,47.419579]}" id="NCID0ERLAG" xlink:type="simple">47,419579, -71,801022</named-content></named-content>), 22.VII-6.VIII.2020, [2020-3-9022], (1, <abbrev xmlns:xlink="http://www.w3.org/1999/xlink" xlink:title="Laurentian Forestry Center (Natural Resources Canada), René-Martineau Insectarium" id="ABBRID0EWLAG" xlink:type="simple">LFC</abbrev>); same information but (47,403227, -71,796046) [2020-3-8891], (1, <abbrev xmlns:xlink="http://www.w3.org/1999/xlink" xlink:title="Laurentian Forestry Center (Natural Resources Canada), René-Martineau Insectarium" id="ABBRID0E1LAG" xlink:type="simple">LFC</abbrev>); same information but (<named-content xmlns:xlink="http://www.w3.org/1999/xlink" content-type="dwc:verbatimCoordinates" xlink:type="simple"><named-content content-type="geo-json" specific-use="{&#34;type&#34;:&#34;Point&#34;,&#34;coordinates&#34;:[-71.659231,47.259286]}" id="NCID0EBMAG" xlink:type="simple">47,259286, -71,659231</named-content></named-content>), multi-directional impact trap [2020-3-8943], (1, <abbrev xmlns:xlink="http://www.w3.org/1999/xlink" xlink:title="Laurentian Forestry Center (Natural Resources Canada), René-Martineau Insectarium" id="ABBRID0EGMAG" xlink:type="simple">LFC</abbrev>); same information but (<named-content xmlns:xlink="http://www.w3.org/1999/xlink" content-type="dwc:verbatimCoordinates" xlink:type="simple"><named-content content-type="geo-json" specific-use="{&#34;type&#34;:&#34;Point&#34;,&#34;coordinates&#34;:[-71.782273,47.371618]}" id="NCID0ENMAG" xlink:type="simple">47,371618, -71,782273</named-content></named-content>) multi-directional impact trap [2020-3-8943], (2, <abbrev xmlns:xlink="http://www.w3.org/1999/xlink" xlink:title="Laurentian Forestry Center (Natural Resources Canada), René-Martineau Insectarium" id="ABBRID0ESMAG" xlink:type="simple">LFC</abbrev>).</p></tp:treatment-sec><tp:treatment-sec sec-type="distribution" id="SECID0EWMAG"><title>Distribution in Canada.</title><p><abbrev xmlns:xlink="http://www.w3.org/1999/xlink" xlink:title="Yukon Territory" id="ABBRID0E3MAG" xlink:type="simple">YT</abbrev>, <abbrev xmlns:xlink="http://www.w3.org/1999/xlink" xlink:title="British Columbia" id="ABBRID0EANAG" xlink:type="simple">BC</abbrev>, <abbrev xmlns:xlink="http://www.w3.org/1999/xlink" xlink:title="Alberta" id="ABBRID0EENAG" xlink:type="simple">AB</abbrev>, <abbrev xmlns:xlink="http://www.w3.org/1999/xlink" xlink:title="Saskatchewan" id="ABBRID0EINAG" xlink:type="simple">SK</abbrev>, <abbrev xmlns:xlink="http://www.w3.org/1999/xlink" xlink:title="Manitoba" id="ABBRID0EMNAG" xlink:type="simple">MB</abbrev><abbrev xmlns:xlink="http://www.w3.org/1999/xlink" xlink:title="Ontario" id="ABBRID0EQNAG" xlink:type="simple">ON</abbrev>, <bold><abbrev xmlns:xlink="http://www.w3.org/1999/xlink" xlink:title="Quebec" id="ABBRID0EVNAG" xlink:type="simple">QC</abbrev></bold>, <abbrev xmlns:xlink="http://www.w3.org/1999/xlink" xlink:title="New Brunswick" id="ABBRID0EZNAG" xlink:type="simple">NB</abbrev> (<xref ref-type="bibr" rid="B67">Webster et al. 2016</xref>) - <bold>New to Quebec</bold>.</p><p>
            <bold>Subfamily <tp:taxon-name><tp:taxon-name-part taxon-name-part-type="subfamily">Pselaphinae</tp:taxon-name-part></tp:taxon-name> Latreille, 1802</bold>
          </p></tp:treatment-sec><ref-list><ref id="B67"><mixed-citation xmlns:xlink="http://www.w3.org/1999/xlink" xlink:type="simple"><person-group><name name-style="western"><surname>Webster</surname><given-names>RP</given-names></name><name name-style="western"><surname>Davies</surname><given-names>A</given-names></name><name name-style="western"><surname>Klimaszewski</surname><given-names>J</given-names></name><name name-style="western"><surname>Bourdon</surname><given-names>C</given-names></name></person-group> (<year>2016</year>) <article-title>Further contributions to the staphylinid fauna of New Brunswick, Canada and the USA, with descriptions of two new <italic><tp:taxon-name><tp:taxon-name-part taxon-name-part-type="genus">Proteinus</tp:taxon-name-part></tp:taxon-name></italic> species (<tp:taxon-name><tp:taxon-name-part taxon-name-part-type="order">Coleoptera</tp:taxon-name-part></tp:taxon-name>, <tp:taxon-name><tp:taxon-name-part taxon-name-part-type="family">Staphylinidae</tp:taxon-name-part></tp:taxon-name>).</article-title><source>ZooKeys</source><volume>573</volume>: <fpage>31</fpage>–<lpage>83</lpage>. <ext-link xlink:href="10.3897/zookeys.573.7830" ext-link-type="doi" xlink:type="simple">https://doi.org/10.3897/zookeys.573.7830</ext-link></mixed-citation></ref><ref id="B38"><mixed-citation xmlns:xlink="http://www.w3.org/1999/xlink" xlink:type="simple"><person-group><name name-style="western"><surname>LeConte</surname><given-names>JL</given-names></name></person-group> (<year>1863</year>) <article-title>New species of North American <tp:taxon-name><tp:taxon-name-part taxon-name-part-type="order">Coleoptera</tp:taxon-name-part></tp:taxon-name>. Part I.</article-title><source>Smithsonian Miscellaneous Collections</source><volume>6</volume>(<issue>167</issue>): <fpage>1</fpage>–<lpage>264</lpage>. <ext-link xlink:href="10.5962/bhl.title.51303" ext-link-type="doi" xlink:type="simple">https://doi.org/10.5962/bhl.title.51303</ext-link></mixed-citation></ref><ref id="B28"><mixed-citation xmlns:xlink="http://www.w3.org/1999/xlink" xlink:type="simple"><person-group><name name-style="western"><surname>Hubbard</surname><given-names>HG</given-names></name><name name-style="western"><surname>Schwarz</surname><given-names>EA</given-names></name><name name-style="western"><surname>LeConte</surname><given-names>JL</given-names></name></person-group> (<year>1878</year>) <article-title>The <tp:taxon-name><tp:taxon-name-part taxon-name-part-type="order">Coleoptera</tp:taxon-name-part></tp:taxon-name> of Michigan.</article-title><source>Proceedings of the American Philosophical Society</source><volume>17</volume>(<issue>101</issue>): <fpage>593</fpage>–<lpage>669</lpage>.</mixed-citation></ref></ref-list></tp:taxon-treatment>
