# Supplementary material for: ﻿New records of rove beetles from the Province of Quebec, and additional provincial records in Canada (Coleoptera, Staphylinidae)
Source: Zookeys. 2024 Apr 1;1196:303–29. doi: 10.3897/zookeys.1196.118698 (PMC11015092; doi:10.3897/zookeys.1196.118698)
Supplement: XML Treatment for Eutyphlus schmitti [file zookeys.1196.118698-treatment10.xml]

<!DOCTYPE tp:taxon-treatment
  PUBLIC "-//TaxonX//DTD Taxonomic Treatment Publishing DTD v0 20100105//EN" "tax-treatment-NSO.dtd">
<tp:taxon-treatment xmlns:tp="http://www.plazi.org/taxpub"><tp:treatment-meta><kwd-group><label>Taxon classification</label><kwd>
              <named-content content-type="kingdom">Animalia</named-content>
            </kwd><kwd>
              <named-content content-type="order">Coleoptera</named-content>
            </kwd><kwd>
              <named-content content-type="family">Staphylinidae</named-content>
            </kwd></kwd-group><mixed-citation publication-type="journal"><person-group><name><surname>Bédard</surname><given-names>Nicolas</given-names></name><name><surname>Brunke</surname><given-names>Adam</given-names></name><name><surname>Bloin</surname><given-names>Pierrick</given-names></name><name><surname>Leclerc</surname><given-names>Ludovic</given-names></name></person-group><article-title>﻿New records of rove beetles from the Province of Quebec, and additional provincial records in Canada (<tp:taxon-name><tp:taxon-name-part taxon-name-part-type="order">Coleoptera</tp:taxon-name-part></tp:taxon-name>, <tp:taxon-name><tp:taxon-name-part taxon-name-part-type="family">Staphylinidae</tp:taxon-name-part></tp:taxon-name>)</article-title><source>Zookeys</source><day>01</day><month>04</month><year>2024</year><volume>1196</volume><fpage>303</fpage><lpage>329</lpage><pub-id pub-id-type="doi">10.3897/zookeys.1196.118698</pub-id></mixed-citation></tp:treatment-meta><tp:nomenclature><label>﻿</label><tp:taxon-name>
            <object-id xmlns:xlink="http://www.w3.org/1999/xlink" content-type="arpha" xlink:type="simple">DABA69C6-DF83-53D5-B6C3-F3F0E4180224</object-id>
            <tp:taxon-name-part taxon-name-part-type="genus" reg="Eutyphlus">Eutyphlus</tp:taxon-name-part>
            <tp:taxon-name-part taxon-name-part-type="species" reg="schmitti">schmitti</tp:taxon-name-part>
          </tp:taxon-name><tp:taxon-authority>Raffray, 1904</tp:taxon-authority></tp:nomenclature><tp:treatment-sec sec-type="notes" id="SECID0ERPAG"><title>Note.</title><p>See <xref ref-type="bibr" rid="B48">Owens and Carlton (2016)</xref> for illustrations and identification. The first five specimens were found in Berlese-Tullgren extractions of forest leaf litter collected on Mont Écho in 2012 (one on 14 June, and four on 20 July). All of these specimens come from stands dominated by <italic><tp:taxon-name><tp:taxon-name-part taxon-name-part-type="genus" reg="Acer">Acer</tp:taxon-name-part><tp:taxon-name-part taxon-name-part-type="species" reg="saccharum">saccharum</tp:taxon-name-part></tp:taxon-name></italic>, <italic><tp:taxon-name><tp:taxon-name-part taxon-name-part-type="genus" reg="Betula">Betula</tp:taxon-name-part><tp:taxon-name-part taxon-name-part-type="species" reg="papyrifera">papyrifera</tp:taxon-name-part></tp:taxon-name></italic>, and <italic><tp:taxon-name><tp:taxon-name-part taxon-name-part-type="genus" reg="Fagus">Fagus</tp:taxon-name-part><tp:taxon-name-part taxon-name-part-type="species" reg="grandifolia">grandifolia</tp:taxon-name-part></tp:taxon-name></italic>. It represents the first record of this genus and species in Quebec and Canada. Another specimen was found in 2016 in southern Quebec, in a pitfall trap in a maple-dominated forest. <italic><tp:taxon-name><tp:taxon-name-part taxon-name-part-type="genus" reg="Eutyphlus">Eutyphlus</tp:taxon-name-part><tp:taxon-name-part taxon-name-part-type="species" reg="schmitti">schmitti</tp:taxon-name-part></tp:taxon-name></italic> is present in mountainous regions from Quebec and New Hampshire, southward to North Carolina and westward to Ohio (<xref ref-type="bibr" rid="B48">Owens and Carlton 2016</xref>; present study). It was found to be particularly abundant in old-growth hardwood forests in New Hampshire (<xref ref-type="bibr" rid="B17">Chandler 1987</xref>).</p></tp:treatment-sec><tp:treatment-sec sec-type="Specimen data" id="SECID0EPRAG"><title>Specimen data.</title><p><bold>Canada: QUEBEC - MRC du Brôme-Missisquoi</bold>, Sutton (<named-content xmlns:xlink="http://www.w3.org/1999/xlink" content-type="dwc:verbatimCoordinates" xlink:type="simple"><named-content content-type="geo-json" specific-use="{&#34;type&#34;:&#34;Point&#34;,&#34;coordinates&#34;:[-72.508610,45.103890]}" id="NCID0E1RAG" xlink:type="simple">45.10389, -72.50861</named-content></named-content>) 14.VI.2012, P.M. Brousseau, maple forest (1, <abbrev xmlns:xlink="http://www.w3.org/1999/xlink" xlink:title="Ouellet-Robert Collection, Université de Montréal" id="ABBRID0E6RAG" xlink:type="simple">ORC</abbrev>); same but 20.VII.2012 (4, <abbrev xmlns:xlink="http://www.w3.org/1999/xlink" xlink:title="Ouellet-Robert Collection, Université de Montréal" id="ABBRID0EDSAG" xlink:type="simple">ORC</abbrev>). - <bold>MRC du Granit</bold>, Lac Mégantic [148-101], 21.VII.2016, MFFP, pitfall trap 2016-0004 (1, <abbrev xmlns:xlink="http://www.w3.org/1999/xlink" xlink:title="Laurentian Forestry Center (Natural Resources Canada), René-Martineau Insectarium" id="ABBRID0EJSAG" xlink:type="simple">LFC</abbrev>).</p></tp:treatment-sec><tp:treatment-sec sec-type="distribution" id="SECID0ENSAG"><title>Distribution in Canada.</title><p><bold><abbrev xmlns:xlink="http://www.w3.org/1999/xlink" xlink:title="Quebec" id="ABBRID0EUSAG" xlink:type="simple">QC</abbrev></bold> (<xref ref-type="bibr" rid="B48">Owens and Carlton 2016</xref>) - <bold>New to Quebec and Canada</bold>.</p></tp:treatment-sec><ref-list><ref id="B48"><mixed-citation xmlns:xlink="http://www.w3.org/1999/xlink" xlink:type="simple"><person-group><name name-style="western"><surname>Owens</surname><given-names>BE</given-names></name><name name-style="western"><surname>Carlton</surname><given-names>CE</given-names></name></person-group> (<year>2016</year>) <article-title>Revision of <italic><tp:taxon-name><tp:taxon-name-part taxon-name-part-type="genus">Eutyphlus</tp:taxon-name-part></tp:taxon-name></italic> LeConte (<tp:taxon-name><tp:taxon-name-part taxon-name-part-type="order">Coleoptera</tp:taxon-name-part></tp:taxon-name>: <tp:taxon-name><tp:taxon-name-part taxon-name-part-type="family">Staphylinidae</tp:taxon-name-part></tp:taxon-name>: <tp:taxon-name><tp:taxon-name-part taxon-name-part-type="subfamily">Pselaphinae</tp:taxon-name-part></tp:taxon-name>), with description of a new species and phylogenetic placement within the tribe <tp:taxon-name><tp:taxon-name-part taxon-name-part-type="tribe">Trichonychini</tp:taxon-name-part></tp:taxon-name>.</article-title><source>Coleopterists Bulletin</source><volume>70</volume>(<issue>1</issue>): <fpage>1</fpage>–<lpage>29</lpage>. <ext-link xlink:href="10.1649/072.070.0102" ext-link-type="doi" xlink:type="simple">https://doi.org/10.1649/072.070.0102</ext-link></mixed-citation></ref><ref id="B17"><mixed-citation xmlns:xlink="http://www.w3.org/1999/xlink" xlink:type="simple"><person-group><name name-style="western"><surname>Chandler</surname><given-names>DS</given-names></name></person-group> (<year>1987</year>) <article-title>Species richness and abundance of <tp:taxon-name><tp:taxon-name-part taxon-name-part-type="family">Pselaphidae</tp:taxon-name-part></tp:taxon-name> (<tp:taxon-name><tp:taxon-name-part taxon-name-part-type="order">Coleoptera</tp:taxon-name-part></tp:taxon-name>) in old-growth and 40-year-old forests in New Hampshire.</article-title><source>Canadian Journal of Zoology</source><volume>65</volume>(<issue>3</issue>): <fpage>608</fpage>–<lpage>615</lpage>. <ext-link xlink:href="10.1139/z87-095" ext-link-type="doi" xlink:type="simple">https://doi.org/10.1139/z87-095</ext-link></mixed-citation></ref></ref-list></tp:taxon-treatment>
