# Supplementary material for: ﻿New records of rove beetles from the Province of Quebec, and additional provincial records in Canada (Coleoptera, Staphylinidae)
Source: Zookeys. 2024 Apr 1;1196:303–29. doi: 10.3897/zookeys.1196.118698 (PMC11015092; doi:10.3897/zookeys.1196.118698)
Supplement: XML Treatment for Thesium cavifrons [file zookeys.1196.118698-treatment11.xml]

<!DOCTYPE tp:taxon-treatment
  PUBLIC "-//TaxonX//DTD Taxonomic Treatment Publishing DTD v0 20100105//EN" "tax-treatment-NSO.dtd">
<tp:taxon-treatment xmlns:tp="http://www.plazi.org/taxpub"><tp:treatment-meta><kwd-group><label>Taxon classification</label><kwd>
              <named-content content-type="kingdom">Animalia</named-content>
            </kwd><kwd>
              <named-content content-type="order">Coleoptera</named-content>
            </kwd><kwd>
              <named-content content-type="family">Staphylinidae</named-content>
            </kwd></kwd-group><mixed-citation publication-type="journal"><person-group><name><surname>Bédard</surname><given-names>Nicolas</given-names></name><name><surname>Brunke</surname><given-names>Adam</given-names></name><name><surname>Bloin</surname><given-names>Pierrick</given-names></name><name><surname>Leclerc</surname><given-names>Ludovic</given-names></name></person-group><article-title>﻿New records of rove beetles from the Province of Quebec, and additional provincial records in Canada (<tp:taxon-name><tp:taxon-name-part taxon-name-part-type="order">Coleoptera</tp:taxon-name-part></tp:taxon-name>, <tp:taxon-name><tp:taxon-name-part taxon-name-part-type="family">Staphylinidae</tp:taxon-name-part></tp:taxon-name>)</article-title><source>Zookeys</source><day>01</day><month>04</month><year>2024</year><volume>1196</volume><fpage>303</fpage><lpage>329</lpage><pub-id pub-id-type="doi">10.3897/zookeys.1196.118698</pub-id></mixed-citation></tp:treatment-meta><tp:nomenclature><label>﻿</label><tp:taxon-name>
            <object-id xmlns:xlink="http://www.w3.org/1999/xlink" content-type="arpha" xlink:type="simple">6ED89AA3-76F7-55AC-993C-5ADA82C0EB66</object-id>
            <tp:taxon-name-part taxon-name-part-type="genus" reg="Thesium">Thesium</tp:taxon-name-part>
            <tp:taxon-name-part taxon-name-part-type="species" reg="cavifrons">cavifrons</tp:taxon-name-part>
          </tp:taxon-name><tp:taxon-authority>(LeConte, 1863)</tp:taxon-authority></tp:nomenclature><tp:treatment-sec sec-type="notes" id="SECID0ECUAG"><title>Note.</title><p>See <xref ref-type="bibr" rid="B24">Grigarick and Schuster (1980)</xref> and <xref ref-type="bibr" rid="B18">Chandler (1989)</xref> for identification and illustrations. This species is the only <italic><tp:taxon-name><tp:taxon-name-part taxon-name-part-type="genus" reg="Thesium">Thesium</tp:taxon-name-part></tp:taxon-name></italic> in northeast North America (<xref ref-type="bibr" rid="B19">Chandler 2000</xref>). It can be readily distinguished from the other members of <tp:taxon-name><tp:taxon-name-part taxon-name-part-type="tribe">Euplectini</tp:taxon-name-part></tp:taxon-name> by the carinate prosternum and the clearly separated mesocoxal cavities. In addition to the literature cited above for its identification, photos of the holotype are accessible via the MCZ website (type #27740).</p></tp:treatment-sec><tp:treatment-sec sec-type="Specimen data" id="SECID0EAVAG"><title>Specimen data.</title><p><bold>Canada: QUEBEC - Gatineau City</bold>, Buckingham (<named-content xmlns:xlink="http://www.w3.org/1999/xlink" content-type="dwc:verbatimCoordinates" xlink:type="simple"><named-content content-type="geo-json" specific-use="{&#34;type&#34;:&#34;Point&#34;,&#34;coordinates&#34;:[-75.466667,45.566667]}" id="NCID0ELVAG" xlink:type="simple">45°34'N, 75°28'W</named-content></named-content>) 3–10.VII.2000, C. Hébert (Canadian Forest Service), Projet Verglas (1, <abbrev xmlns:xlink="http://www.w3.org/1999/xlink" xlink:title="Canadian National Collection of Insects, Arachnids, and Nematodes" id="ABBRID0EQVAG" xlink:type="simple">CNC</abbrev>).</p></tp:treatment-sec><tp:treatment-sec sec-type="distribution" id="SECID0EUVAG"><title>Distribution in Canada.</title><p><abbrev xmlns:xlink="http://www.w3.org/1999/xlink" xlink:title="Ontario" id="ABBRID0E1VAG" xlink:type="simple">ON</abbrev>, <bold><abbrev xmlns:xlink="http://www.w3.org/1999/xlink" xlink:title="Quebec" id="ABBRID0E6VAG" xlink:type="simple">QC</abbrev></bold> (<xref ref-type="bibr" rid="B4">Bousquet et al. 2013</xref>) - <bold>New to Quebec</bold>.</p><p>
            <bold>Subfamily <tp:taxon-name><tp:taxon-name-part taxon-name-part-type="subfamily">Scydmaeninae</tp:taxon-name-part></tp:taxon-name> Leach, 1815</bold>
          </p></tp:treatment-sec><ref-list><ref id="B24"><mixed-citation xmlns:xlink="http://www.w3.org/1999/xlink" xlink:type="simple"><person-group><name name-style="western"><surname>Grigarick</surname><given-names>AA</given-names></name><name name-style="western"><surname>Schuster</surname><given-names>RO</given-names></name></person-group> (<year>1980</year>) <article-title>Discrimination of Genera of <tp:taxon-name><tp:taxon-name-part taxon-name-part-type="tribe">Euplectini</tp:taxon-name-part></tp:taxon-name> of North and Central America (<tp:taxon-name><tp:taxon-name-part taxon-name-part-type="order">Coleoptera</tp:taxon-name-part></tp:taxon-name>, <tp:taxon-name><tp:taxon-name-part taxon-name-part-type="family">Pselaphidae</tp:taxon-name-part></tp:taxon-name>) (Vol. 87).</article-title><source>University of California Press</source><volume>87</volume>: <fpage>1</fpage>–<lpage>6</lpage>. [79 pls.]</mixed-citation></ref><ref id="B18"><mixed-citation xmlns:xlink="http://www.w3.org/1999/xlink" xlink:type="simple"><person-group><name name-style="western"><surname>Chandler</surname><given-names>DS</given-names></name></person-group> (<year>1989</year>) <article-title>The <tp:taxon-name><tp:taxon-name-part taxon-name-part-type="family">Pselaphidae</tp:taxon-name-part></tp:taxon-name> (<tp:taxon-name><tp:taxon-name-part taxon-name-part-type="order">Coleoptera</tp:taxon-name-part></tp:taxon-name>) of Latimer County, Oklahoma, with revisions of four genera from eastern North America. Part 1. <tp:taxon-name><tp:taxon-name-part taxon-name-part-type="subfamily">Faroninae</tp:taxon-name-part></tp:taxon-name> and <tp:taxon-name><tp:taxon-name-part taxon-name-part-type="subfamily">Euplectinae</tp:taxon-name-part></tp:taxon-name>.</article-title><source>Transactions of the American Entomological Society</source><volume>115</volume>: <fpage>503</fpage>–<lpage>529</lpage>.</mixed-citation></ref><ref id="B19"><mixed-citation xmlns:xlink="http://www.w3.org/1999/xlink" xlink:type="simple"><person-group><name name-style="western"><surname>Chandler</surname><given-names>DS</given-names></name></person-group> (<year>2000</year>) <article-title>[2001] Subfamily <tp:taxon-name><tp:taxon-name-part taxon-name-part-type="subfamily">Pselaphinae</tp:taxon-name-part></tp:taxon-name> Latreille 1802.</article-title> In: <person-group><name name-style="western"><surname>Newton</surname><given-names>AF</given-names></name><name name-style="western"><surname>Thayer</surname><given-names>MK</given-names></name><name name-style="western"><surname>Ashe</surname><given-names>JS</given-names></name><name name-style="western"><surname>Chandler</surname><given-names>DS</given-names></name></person-group> (<role>Eds</role>) <issue-title>Family 22.</issue-title><source><tp:taxon-name><tp:taxon-name-part taxon-name-part-type="family">Staphylinidae</tp:taxon-name-part></tp:taxon-name> Latreille, 1802. In: Arnett Jr RH., Thomas MC (Eds) American Beetles, <tp:taxon-name><tp:taxon-name-part taxon-name-part-type="suborder">Archostemata</tp:taxon-name-part></tp:taxon-name>, <tp:taxon-name><tp:taxon-name-part taxon-name-part-type="suborder">Myxophaga</tp:taxon-name-part></tp:taxon-name>, <tp:taxon-name><tp:taxon-name-part taxon-name-part-type="suborder">Adephaga</tp:taxon-name-part></tp:taxon-name>, <tp:taxon-name><tp:taxon-name-part taxon-name-part-type="suborder">Polyphaga</tp:taxon-name-part></tp:taxon-name>: <tp:taxon-name><tp:taxon-name-part taxon-name-part-type="infraorder">Staphyliniformia</tp:taxon-name-part></tp:taxon-name>. Volume 1. CRC Press, Boca Raton, Florida, [xv +] 286–295</source>, <fpage>344</fpage>–<lpage>354</lpage>.</mixed-citation></ref><ref id="B4"><mixed-citation xmlns:xlink="http://www.w3.org/1999/xlink" xlink:type="simple"><person-group><name name-style="western"><surname>Bousquet</surname><given-names>Y</given-names></name><name name-style="western"><surname>Bouchard</surname><given-names>P</given-names></name><name name-style="western"><surname>Davies</surname><given-names>AE</given-names></name><name name-style="western"><surname>Sikes</surname><given-names>D</given-names></name></person-group> (<year>2013</year>) <source>Checklist of beetles (<tp:taxon-name><tp:taxon-name-part taxon-name-part-type="order">Coleoptera</tp:taxon-name-part></tp:taxon-name>) of Canada and Alaska. Pensoft Series Faunistica No.</source><publisher-name>109</publisher-name>, <publisher-loc>Sofia-Moscow</publisher-loc>, <size units="page">402 pp</size>. <ext-link xlink:href="10.3897/zookeys.360.4742" ext-link-type="doi" xlink:type="simple">https://doi.org/10.3897/zookeys.360.4742</ext-link></mixed-citation></ref></ref-list></tp:taxon-treatment>
