# Supplementary material for: ﻿New records of rove beetles from the Province of Quebec, and additional provincial records in Canada (Coleoptera, Staphylinidae)
Source: Zookeys. 2024 Apr 1;1196:303–29. doi: 10.3897/zookeys.1196.118698 (PMC11015092; doi:10.3897/zookeys.1196.118698)
Supplement: XML Treatment for Euconnus (Euconnus) remiformis [file zookeys.1196.118698-treatment12.xml]

<!DOCTYPE tp:taxon-treatment
  PUBLIC "-//TaxonX//DTD Taxonomic Treatment Publishing DTD v0 20100105//EN" "tax-treatment-NSO.dtd">
<tp:taxon-treatment xmlns:tp="http://www.plazi.org/taxpub"><tp:treatment-meta><kwd-group><label>Taxon classification</label><kwd>
              <named-content content-type="kingdom">Animalia</named-content>
            </kwd><kwd>
              <named-content content-type="order">Coleoptera</named-content>
            </kwd><kwd>
              <named-content content-type="family">Staphylinidae</named-content>
            </kwd></kwd-group><mixed-citation publication-type="journal"><person-group><name><surname>Bédard</surname><given-names>Nicolas</given-names></name><name><surname>Brunke</surname><given-names>Adam</given-names></name><name><surname>Bloin</surname><given-names>Pierrick</given-names></name><name><surname>Leclerc</surname><given-names>Ludovic</given-names></name></person-group><article-title>﻿New records of rove beetles from the Province of Quebec, and additional provincial records in Canada (<tp:taxon-name><tp:taxon-name-part taxon-name-part-type="order">Coleoptera</tp:taxon-name-part></tp:taxon-name>, <tp:taxon-name><tp:taxon-name-part taxon-name-part-type="family">Staphylinidae</tp:taxon-name-part></tp:taxon-name>)</article-title><source>Zookeys</source><day>01</day><month>04</month><year>2024</year><volume>1196</volume><fpage>303</fpage><lpage>329</lpage><pub-id pub-id-type="doi">10.3897/zookeys.1196.118698</pub-id></mixed-citation></tp:treatment-meta><tp:nomenclature><label>﻿</label><tp:taxon-name><object-id xmlns:xlink="http://www.w3.org/1999/xlink" content-type="arpha" xlink:type="simple">C2602746-B057-5643-867D-CAFB0F531AF4</object-id><tp:taxon-name-part taxon-name-part-type="genus" reg="Euconnus">Euconnus</tp:taxon-name-part> (<tp:taxon-name-part taxon-name-part-type="subgenus" reg="Euconnus">Euconnus</tp:taxon-name-part>) <tp:taxon-name-part taxon-name-part-type="species" reg="remiformis">remiformis</tp:taxon-name-part></tp:taxon-name><tp:taxon-authority>Stephan &amp; Chandler, 2021</tp:taxon-authority></tp:nomenclature><tp:treatment-sec sec-type="notes" id="SECID0E1XAG"><title>Note.</title><p>See <xref ref-type="bibr" rid="B58">Stephan et al. (2021</xref> [2020]) for identification and illustrations. This and the following species were recently described in a Nearctic revision of the <tp:taxon-name><tp:taxon-name-part taxon-name-part-type="infraspecific-rank">subgenus</tp:taxon-name-part><tp:taxon-name-part taxon-name-part-type="subgenus" reg="Napochus">Napochus</tp:taxon-name-part></tp:taxon-name> (<xref ref-type="bibr" rid="B58">Stephan et al. 2021</xref> [2020]), from specimens collected in several eastern states. Both were initially described in the <tp:taxon-name><tp:taxon-name-part taxon-name-part-type="infraspecific-rank">subgenus</tp:taxon-name-part><tp:taxon-name-part taxon-name-part-type="subgenus" reg="Napochus">Napochus</tp:taxon-name-part></tp:taxon-name>, but shortly after their description, <xref ref-type="bibr" rid="B29">Jałoszyński (2021)</xref> synonymized the subgenus with <italic><tp:taxon-name><tp:taxon-name-part taxon-name-part-type="genus" reg="Euconnus">Euconnus</tp:taxon-name-part></tp:taxon-name></italic> s. str. <italic><tp:taxon-name><tp:taxon-name-part taxon-name-part-type="genus" reg="Euconnus">Euconnus</tp:taxon-name-part><tp:taxon-name-part taxon-name-part-type="species" reg="remiformis">remiformis</tp:taxon-name-part></tp:taxon-name></italic> is mostly known from the southeastern United States, but was also reported from the northeast based on a single specimen from Maine (<xref ref-type="bibr" rid="B58">Stephan et al. 2021</xref> [2020]). The present record supports a more widespread distribution in the north.</p></tp:treatment-sec><tp:treatment-sec sec-type="Specimen data" id="SECID0EUZAG"><title>Specimen data.</title><p><bold>Canada: QUEBEC - MRC du Haut-St-Laurent</bold>, Havelock (<named-content xmlns:xlink="http://www.w3.org/1999/xlink" content-type="dwc:verbatimCoordinates" xlink:type="simple"><named-content content-type="geo-json" specific-use="{&#34;type&#34;:&#34;Point&#34;,&#34;coordinates&#34;:[-73.799300,45.025800]}" id="NCID0E6ZAG" xlink:type="simple">45.0258, -73.7993</named-content></named-content>), 3–17.VII.2023, N. Bédard, Interception trap in an oak and maple forest (1, <abbrev xmlns:xlink="http://www.w3.org/1999/xlink" xlink:title="Nicolas Bédard Insect Collection (private collection)" id="ABBRID0EE1AG" xlink:type="simple">NBC</abbrev>).</p></tp:treatment-sec><tp:treatment-sec sec-type="distribution" id="SECID0EI1AG"><title>Distribution in Canada.</title><p><bold><abbrev xmlns:xlink="http://www.w3.org/1999/xlink" xlink:title="Quebec" id="ABBRID0EP1AG" xlink:type="simple">QC</abbrev></bold> (<xref ref-type="bibr" rid="B58">Stephan et al. 2021</xref> [2020]) - <bold>New to Quebec and Canada</bold>.</p></tp:treatment-sec><ref-list><ref id="B58"><mixed-citation xmlns:xlink="http://www.w3.org/1999/xlink" xlink:type="simple"><person-group><name name-style="western"><surname>Stephan</surname><given-names>KH</given-names></name><name name-style="western"><surname>Chandler</surname><given-names>DS</given-names></name><name name-style="western"><surname>O’Keefe</surname><given-names>ST</given-names></name><name name-style="western"><surname>Riley</surname><given-names>EG</given-names></name></person-group> (<year>2021</year>) [2020] A revision of the North American species of <tp:taxon-name><tp:taxon-name-part taxon-name-part-type="genus">Euconnus</tp:taxon-name-part> (<tp:taxon-name-part taxon-name-part-type="subgenus">Napochus</tp:taxon-name-part>)</tp:taxon-name> Thomson, north of Mexico (<tp:taxon-name><tp:taxon-name-part taxon-name-part-type="order">Coleoptera</tp:taxon-name-part></tp:taxon-name>: <tp:taxon-name><tp:taxon-name-part taxon-name-part-type="family">Staphylinidae</tp:taxon-name-part></tp:taxon-name>: <tp:taxon-name><tp:taxon-name-part taxon-name-part-type="subfamily">Scydmaeninae</tp:taxon-name-part></tp:taxon-name>). American Entomological Society, 319 pp. <ext-link xlink:href="10.1649/0010-065X-75.4.868" ext-link-type="doi" xlink:type="simple">https://doi.org/10.1649/0010-065X-75.4.868</ext-link></mixed-citation></ref><ref id="B29"><mixed-citation xmlns:xlink="http://www.w3.org/1999/xlink" xlink:type="simple"><person-group><name name-style="western"><surname>Jałoszyński</surname><given-names>P</given-names></name></person-group> (<year>2021</year>) <article-title>Taxonomy of <italic><tp:taxon-name><tp:taxon-name-part taxon-name-part-type="genus">Euconnus</tp:taxon-name-part></tp:taxon-name></italic> complex. Part XXIII. Status of <italic><tp:taxon-name><tp:taxon-name-part taxon-name-part-type="genus">Napochus</tp:taxon-name-part></tp:taxon-name></italic> Thomson, <italic><tp:taxon-name><tp:taxon-name-part taxon-name-part-type="genus">Pycnophus</tp:taxon-name-part></tp:taxon-name></italic> Casey, and <italic><tp:taxon-name><tp:taxon-name-part taxon-name-part-type="genus">Filonapochus</tp:taxon-name-part></tp:taxon-name></italic> Franz revisited (<tp:taxon-name><tp:taxon-name-part taxon-name-part-type="order">Coleoptera</tp:taxon-name-part></tp:taxon-name>, <tp:taxon-name><tp:taxon-name-part taxon-name-part-type="family">Staphylinidae</tp:taxon-name-part></tp:taxon-name>, <tp:taxon-name><tp:taxon-name-part taxon-name-part-type="subfamily">Scydmaeninae</tp:taxon-name-part></tp:taxon-name>).</article-title><source>Zootaxa</source><volume>5026</volume>(<issue>2</issue>): <fpage>255</fpage>–<lpage>270</lpage>. <ext-link xlink:href="10.11646/zootaxa.5026.2.6" ext-link-type="doi" xlink:type="simple">https://doi.org/10.11646/zootaxa.5026.2.6</ext-link></mixed-citation></ref></ref-list></tp:taxon-treatment>
