# Supplementary material for: ﻿New records of rove beetles from the Province of Quebec, and additional provincial records in Canada (Coleoptera, Staphylinidae)
Source: Zookeys. 2024 Apr 1;1196:303–29. doi: 10.3897/zookeys.1196.118698 (PMC11015092; doi:10.3897/zookeys.1196.118698)
Supplement: XML Treatment for Euconnus (Euconnus) separatus [file zookeys.1196.118698-treatment13.xml]

<!DOCTYPE tp:taxon-treatment
  PUBLIC "-//TaxonX//DTD Taxonomic Treatment Publishing DTD v0 20100105//EN" "tax-treatment-NSO.dtd">
<tp:taxon-treatment xmlns:tp="http://www.plazi.org/taxpub"><tp:treatment-meta><kwd-group><label>Taxon classification</label><kwd>
              <named-content content-type="kingdom">Animalia</named-content>
            </kwd><kwd>
              <named-content content-type="order">Coleoptera</named-content>
            </kwd><kwd>
              <named-content content-type="family">Staphylinidae</named-content>
            </kwd></kwd-group><mixed-citation publication-type="journal"><person-group><name><surname>Bédard</surname><given-names>Nicolas</given-names></name><name><surname>Brunke</surname><given-names>Adam</given-names></name><name><surname>Bloin</surname><given-names>Pierrick</given-names></name><name><surname>Leclerc</surname><given-names>Ludovic</given-names></name></person-group><article-title>﻿New records of rove beetles from the Province of Quebec, and additional provincial records in Canada (<tp:taxon-name><tp:taxon-name-part taxon-name-part-type="order">Coleoptera</tp:taxon-name-part></tp:taxon-name>, <tp:taxon-name><tp:taxon-name-part taxon-name-part-type="family">Staphylinidae</tp:taxon-name-part></tp:taxon-name>)</article-title><source>Zookeys</source><day>01</day><month>04</month><year>2024</year><volume>1196</volume><fpage>303</fpage><lpage>329</lpage><pub-id pub-id-type="doi">10.3897/zookeys.1196.118698</pub-id></mixed-citation></tp:treatment-meta><tp:nomenclature><label>﻿</label><tp:taxon-name><object-id xmlns:xlink="http://www.w3.org/1999/xlink" content-type="arpha" xlink:type="simple">4A3FCE85-9B3D-5C41-AEFE-8498549EF3A4</object-id><tp:taxon-name-part taxon-name-part-type="genus" reg="Euconnus">Euconnus</tp:taxon-name-part> (<tp:taxon-name-part taxon-name-part-type="subgenus" reg="Euconnus">Euconnus</tp:taxon-name-part>) <tp:taxon-name-part taxon-name-part-type="species" reg="separatus">separatus</tp:taxon-name-part></tp:taxon-name><tp:taxon-authority>Stephan &amp; Chandler, 2021</tp:taxon-authority></tp:nomenclature><tp:treatment-sec sec-type="notes" id="SECID0EA3AG"><title>Note.</title><p>See <xref ref-type="bibr" rid="B58">Stephan et al. 2021</xref> [2020]) for identification and illustrations. This species was known to occur as far north as the Upper Peninsula of Michigan, south to Florida, where it is rather common (<xref ref-type="bibr" rid="B58">Stephan et al. 2021</xref> [2020]). Therefore, its presence in southern Quebec and Canada was expected and it is likely even more widespread in eastern Canada (Ontario and New Brunswick) given greater sampling effort, and modern taxonomic revision available.</p></tp:treatment-sec><tp:treatment-sec sec-type="Specimen data" id="SECID0EO3AG"><title>Specimen data.</title><p><bold>Canada: QUEBEC - MRC du Haut-St-Laurent</bold>, Havelock (<named-content xmlns:xlink="http://www.w3.org/1999/xlink" content-type="dwc:verbatimCoordinates" xlink:type="simple"><named-content content-type="geo-json" specific-use="{&#34;type&#34;:&#34;Point&#34;,&#34;coordinates&#34;:[-73.799300,45.025800]}" id="NCID0EZ3AG" xlink:type="simple">45.0258, -73.7993</named-content></named-content>), 3–17.VII.2023, N. Bédard, Interception trap in an oak and maple forest (1, <abbrev xmlns:xlink="http://www.w3.org/1999/xlink" xlink:title="Nicolas Bédard Insect Collection (private collection)" id="ABBRID0E53AG" xlink:type="simple">NBC</abbrev>).</p></tp:treatment-sec><tp:treatment-sec sec-type="distribution" id="SECID0EC4AG"><title>Distribution in Canada.</title><p><bold><abbrev xmlns:xlink="http://www.w3.org/1999/xlink" xlink:title="Quebec" id="ABBRID0EJ4AG" xlink:type="simple">QC</abbrev></bold> (<xref ref-type="bibr" rid="B58">Stephan et al. 2021</xref> [2020]) - <bold>New to Quebec and Canada</bold>.</p><p>
            <bold>Subfamily <tp:taxon-name><tp:taxon-name-part taxon-name-part-type="subfamily">Scaphidiinae</tp:taxon-name-part></tp:taxon-name> Latreille, 1806</bold>
          </p></tp:treatment-sec><ref-list><ref id="B58"><mixed-citation xmlns:xlink="http://www.w3.org/1999/xlink" xlink:type="simple"><person-group><name name-style="western"><surname>Stephan</surname><given-names>KH</given-names></name><name name-style="western"><surname>Chandler</surname><given-names>DS</given-names></name><name name-style="western"><surname>O’Keefe</surname><given-names>ST</given-names></name><name name-style="western"><surname>Riley</surname><given-names>EG</given-names></name></person-group> (<year>2021</year>) [2020] A revision of the North American species of <tp:taxon-name><tp:taxon-name-part taxon-name-part-type="genus">Euconnus</tp:taxon-name-part> (<tp:taxon-name-part taxon-name-part-type="subgenus">Napochus</tp:taxon-name-part>)</tp:taxon-name> Thomson, north of Mexico (<tp:taxon-name><tp:taxon-name-part taxon-name-part-type="order">Coleoptera</tp:taxon-name-part></tp:taxon-name>: <tp:taxon-name><tp:taxon-name-part taxon-name-part-type="family">Staphylinidae</tp:taxon-name-part></tp:taxon-name>: <tp:taxon-name><tp:taxon-name-part taxon-name-part-type="subfamily">Scydmaeninae</tp:taxon-name-part></tp:taxon-name>). American Entomological Society, 319 pp. <ext-link xlink:href="10.1649/0010-065X-75.4.868" ext-link-type="doi" xlink:type="simple">https://doi.org/10.1649/0010-065X-75.4.868</ext-link></mixed-citation></ref></ref-list></tp:taxon-treatment>
