# Supplementary material for: ﻿New records of rove beetles from the Province of Quebec, and additional provincial records in Canada (Coleoptera, Staphylinidae)
Source: Zookeys. 2024 Apr 1;1196:303–29. doi: 10.3897/zookeys.1196.118698 (PMC11015092; doi:10.3897/zookeys.1196.118698)
Supplement: XML Treatment for Baeocera inexpectata [file zookeys.1196.118698-treatment14.xml]

<!DOCTYPE tp:taxon-treatment
  PUBLIC "-//TaxonX//DTD Taxonomic Treatment Publishing DTD v0 20100105//EN" "tax-treatment-NSO.dtd">
<tp:taxon-treatment xmlns:tp="http://www.plazi.org/taxpub"><tp:treatment-meta><kwd-group><label>Taxon classification</label><kwd>
              <named-content content-type="kingdom">Animalia</named-content>
            </kwd><kwd>
              <named-content content-type="order">Coleoptera</named-content>
            </kwd><kwd>
              <named-content content-type="family">Staphylinidae</named-content>
            </kwd></kwd-group><mixed-citation publication-type="journal"><person-group><name><surname>Bédard</surname><given-names>Nicolas</given-names></name><name><surname>Brunke</surname><given-names>Adam</given-names></name><name><surname>Bloin</surname><given-names>Pierrick</given-names></name><name><surname>Leclerc</surname><given-names>Ludovic</given-names></name></person-group><article-title>﻿New records of rove beetles from the Province of Quebec, and additional provincial records in Canada (<tp:taxon-name><tp:taxon-name-part taxon-name-part-type="order">Coleoptera</tp:taxon-name-part></tp:taxon-name>, <tp:taxon-name><tp:taxon-name-part taxon-name-part-type="family">Staphylinidae</tp:taxon-name-part></tp:taxon-name>)</article-title><source>Zookeys</source><day>01</day><month>04</month><year>2024</year><volume>1196</volume><fpage>303</fpage><lpage>329</lpage><pub-id pub-id-type="doi">10.3897/zookeys.1196.118698</pub-id></mixed-citation></tp:treatment-meta><tp:nomenclature><label>﻿</label><tp:taxon-name>
            <object-id xmlns:xlink="http://www.w3.org/1999/xlink" content-type="arpha" xlink:type="simple">4EBFBA93-1522-5203-A9DE-792AF54B397C</object-id>
            <tp:taxon-name-part taxon-name-part-type="genus" reg="Baeocera">Baeocera</tp:taxon-name-part>
            <tp:taxon-name-part taxon-name-part-type="species" reg="inexpectata">inexpectata</tp:taxon-name-part>
          </tp:taxon-name><tp:taxon-authority>Löbl &amp; Stephan, 1993</tp:taxon-authority></tp:nomenclature><tp:treatment-sec sec-type="notes" id="SECID0EB6AG"><title>Note.</title><p>See <xref ref-type="bibr" rid="B41">Löbl and Stephan (1993)</xref> for illustrations and identification. Initially described only from Saskatchewan (<xref ref-type="bibr" rid="B41">Löbl and Stephan 1993</xref>), this species was recently found in New Brunswick by <xref ref-type="bibr" rid="B65">Webster et al. (2012e)</xref>, greatly extending its range eastward. The authors suggested that it was likely to be found in the intervening territories, and this is supported by the new record from Quebec. This small species is a member of the <italic>congener</italic> group of species and can be easily identified by the shape and the structures of the male genitalia, with each paramere bearing a medial membranous lobe.</p></tp:treatment-sec><tp:treatment-sec sec-type="Specimen data" id="SECID0EV6AG"><title>Specimen data.</title><p><bold>Canada: QUEBEC - MRC de Manicouagan</bold>, Pointe-aux-Outardes (<named-content xmlns:xlink="http://www.w3.org/1999/xlink" content-type="dwc:verbatimCoordinates" xlink:type="simple"><named-content content-type="geo-json" specific-use="{&#34;type&#34;:&#34;Point&#34;,&#34;coordinates&#34;:[-88.300500,49.094300]}" id="NCID0EAABG" xlink:type="simple">49.0943, -88.3005</named-content></named-content>), 24.VI.2021, N. Bédard [#2559], handpicked in tide debris on a beach (1, <abbrev xmlns:xlink="http://www.w3.org/1999/xlink" xlink:title="Nicolas Bédard Insect Collection (private collection)" id="ABBRID0EFABG" xlink:type="simple">NBC</abbrev>).</p></tp:treatment-sec><tp:treatment-sec sec-type="distribution" id="SECID0EJABG"><title>Distribution in Canada.</title><p><abbrev xmlns:xlink="http://www.w3.org/1999/xlink" xlink:title="Saskatchewan" id="ABBRID0EPABG" xlink:type="simple">SK</abbrev>, <bold><abbrev xmlns:xlink="http://www.w3.org/1999/xlink" xlink:title="Quebec" id="ABBRID0EUABG" xlink:type="simple">QC</abbrev></bold>, <abbrev xmlns:xlink="http://www.w3.org/1999/xlink" xlink:title="New Brunswick" id="ABBRID0EYABG" xlink:type="simple">NB</abbrev> (<xref ref-type="bibr" rid="B4">Bousquet et al. 2013</xref>) - <bold>New to Quebec</bold>.</p></tp:treatment-sec><ref-list><ref id="B41"><mixed-citation xmlns:xlink="http://www.w3.org/1999/xlink" xlink:type="simple"><person-group><name name-style="western"><surname>Löbl</surname><given-names>I</given-names></name><name name-style="western"><surname>Stephan</surname><given-names>K</given-names></name></person-group> (<year>1993</year>) <article-title>A review of the species of <tp:taxon-name><tp:taxon-name-part taxon-name-part-type="genus">Baeocera</tp:taxon-name-part></tp:taxon-name> Erichson (<tp:taxon-name><tp:taxon-name-part taxon-name-part-type="order">Coleoptera</tp:taxon-name-part></tp:taxon-name>, <tp:taxon-name><tp:taxon-name-part taxon-name-part-type="family">Staphylinidae</tp:taxon-name-part></tp:taxon-name>, <tp:taxon-name><tp:taxon-name-part taxon-name-part-type="subfamily">Scaphidiinae</tp:taxon-name-part></tp:taxon-name>) of America north of Mexico.</article-title><source>Revue Suisse de Zoologie</source><volume>100</volume>: <fpage>675</fpage>–<lpage>733</lpage>. <ext-link xlink:href="10.5962/bhl.part.79880" ext-link-type="doi" xlink:type="simple">https://doi.org/10.5962/bhl.part.79880</ext-link></mixed-citation></ref><ref id="B65"><mixed-citation xmlns:xlink="http://www.w3.org/1999/xlink" xlink:type="simple"><person-group><name name-style="western"><surname>Webster</surname><given-names>RP</given-names></name><name name-style="western"><surname>Klimaszewski</surname><given-names>J</given-names></name><name name-style="western"><surname>Sweeney</surname><given-names>JD</given-names></name><name name-style="western"><surname>Demerchant</surname><given-names>I</given-names></name></person-group> (<year>2012e</year>) <article-title>New <tp:taxon-name><tp:taxon-name-part taxon-name-part-type="family">Staphylinidae</tp:taxon-name-part></tp:taxon-name> (<tp:taxon-name><tp:taxon-name-part taxon-name-part-type="order">Coleoptera</tp:taxon-name-part></tp:taxon-name>) records with new collection data from New Brunswick, and an addition to the fauna of Quebec, Canada: <tp:taxon-name><tp:taxon-name-part taxon-name-part-type="subfamily">Aleocharinae</tp:taxon-name-part></tp:taxon-name>.</article-title><source>ZooKeys</source><volume>186</volume>: <fpage>83</fpage>–<lpage>118</lpage>. <ext-link xlink:href="10.3897/zookeys.186.2655" ext-link-type="doi" xlink:type="simple">https://doi.org/10.3897/zookeys.186.2655</ext-link></mixed-citation></ref><ref id="B4"><mixed-citation xmlns:xlink="http://www.w3.org/1999/xlink" xlink:type="simple"><person-group><name name-style="western"><surname>Bousquet</surname><given-names>Y</given-names></name><name name-style="western"><surname>Bouchard</surname><given-names>P</given-names></name><name name-style="western"><surname>Davies</surname><given-names>AE</given-names></name><name name-style="western"><surname>Sikes</surname><given-names>D</given-names></name></person-group> (<year>2013</year>) <source>Checklist of beetles (<tp:taxon-name><tp:taxon-name-part taxon-name-part-type="order">Coleoptera</tp:taxon-name-part></tp:taxon-name>) of Canada and Alaska. Pensoft Series Faunistica No.</source><publisher-name>109</publisher-name>, <publisher-loc>Sofia-Moscow</publisher-loc>, <size units="page">402 pp</size>. <ext-link xlink:href="10.3897/zookeys.360.4742" ext-link-type="doi" xlink:type="simple">https://doi.org/10.3897/zookeys.360.4742</ext-link></mixed-citation></ref></ref-list></tp:taxon-treatment>
