# Supplementary material for: ﻿New records of rove beetles from the Province of Quebec, and additional provincial records in Canada (Coleoptera, Staphylinidae)
Source: Zookeys. 2024 Apr 1;1196:303–29. doi: 10.3897/zookeys.1196.118698 (PMC11015092; doi:10.3897/zookeys.1196.118698)
Supplement: XML Treatment for Scaphisoma americanum [file zookeys.1196.118698-treatment15.xml]

<!DOCTYPE tp:taxon-treatment
  PUBLIC "-//TaxonX//DTD Taxonomic Treatment Publishing DTD v0 20100105//EN" "tax-treatment-NSO.dtd">
<tp:taxon-treatment xmlns:tp="http://www.plazi.org/taxpub"><tp:treatment-meta><kwd-group><label>Taxon classification</label><kwd>
              <named-content content-type="kingdom">Animalia</named-content>
            </kwd><kwd>
              <named-content content-type="order">Coleoptera</named-content>
            </kwd><kwd>
              <named-content content-type="family">Staphylinidae</named-content>
            </kwd></kwd-group><mixed-citation publication-type="journal"><person-group><name><surname>Bédard</surname><given-names>Nicolas</given-names></name><name><surname>Brunke</surname><given-names>Adam</given-names></name><name><surname>Bloin</surname><given-names>Pierrick</given-names></name><name><surname>Leclerc</surname><given-names>Ludovic</given-names></name></person-group><article-title>﻿New records of rove beetles from the Province of Quebec, and additional provincial records in Canada (<tp:taxon-name><tp:taxon-name-part taxon-name-part-type="order">Coleoptera</tp:taxon-name-part></tp:taxon-name>, <tp:taxon-name><tp:taxon-name-part taxon-name-part-type="family">Staphylinidae</tp:taxon-name-part></tp:taxon-name>)</article-title><source>Zookeys</source><day>01</day><month>04</month><year>2024</year><volume>1196</volume><fpage>303</fpage><lpage>329</lpage><pub-id pub-id-type="doi">10.3897/zookeys.1196.118698</pub-id></mixed-citation></tp:treatment-meta><tp:nomenclature><label>﻿</label><tp:taxon-name>
            <object-id xmlns:xlink="http://www.w3.org/1999/xlink" content-type="arpha" xlink:type="simple">56F9105B-38D7-5737-9769-4B98B11C7164</object-id>
            <tp:taxon-name-part taxon-name-part-type="genus" reg="Scaphisoma">Scaphisoma</tp:taxon-name-part>
            <tp:taxon-name-part taxon-name-part-type="species" reg="americanum">americanum</tp:taxon-name-part>
          </tp:taxon-name><tp:taxon-authority>(Löbl, 1987)</tp:taxon-authority></tp:nomenclature><tp:treatment-sec sec-type="notes" id="SECID0EGCBG"><title>Note.</title><p>See <xref ref-type="bibr" rid="B40">Löbl (1987)</xref> for illustrations and identification. This species was described in the genus <italic><tp:taxon-name><tp:taxon-name-part taxon-name-part-type="genus" reg="Caryoscapha">Caryoscapha</tp:taxon-name-part></tp:taxon-name></italic> Ganglbauer by <xref ref-type="bibr" rid="B40">Löbl (1987)</xref> from various locations in eastern North America, the northernmost records being from Illinois. Despite its relatively large body, it remained overlooked in most of its range. The genus was later synonymized with <italic><tp:taxon-name><tp:taxon-name-part taxon-name-part-type="genus" reg="Scaphisoma">Scaphisoma</tp:taxon-name-part></tp:taxon-name></italic> by <xref ref-type="bibr" rid="B39">Leschen and Löbl (2005)</xref>. We report for the first time its presence in Canada, based on specimens from Quebec, Ontario, and Nova Scotia.</p></tp:treatment-sec><tp:treatment-sec sec-type="Specimen data" id="SECID0EGDBG"><title>Specimen data.</title><p><bold>Canada: ONTARIO - Haldimand-Norfolk Reg.</bold>, Cronmiller property [~6 km W St. Williams] (<named-content xmlns:xlink="http://www.w3.org/1999/xlink" content-type="dwc:verbatimCoordinates" xlink:type="simple"><named-content content-type="geo-json" specific-use="{&#34;type&#34;:&#34;Point&#34;,&#34;coordinates&#34;:[-80.490000,42.671667]}" id="NCID0ERDBG" xlink:type="simple">42°40'18"N, 80°29'24"W</named-content></named-content>), 31.V-15.VI.2011, Brunke &amp; Paiero, forest near vernal pools, malaise (1, <abbrev xmlns:xlink="http://www.w3.org/1999/xlink" xlink:title="University of Guelph Insect Collection, University of Guelph" id="ABBRID0EWDBG" xlink:type="simple">DEBU</abbrev>); Turkey Point Provincial Park (<named-content xmlns:xlink="http://www.w3.org/1999/xlink" content-type="dwc:verbatimCoordinates" xlink:type="simple"><named-content content-type="geo-json" specific-use="{&#34;type&#34;:&#34;Point&#34;,&#34;coordinates&#34;:[-80.330000,42.696667]}" id="NCID0E4DBG" xlink:type="simple">42°41'48"N, 80°19'48"W</named-content></named-content>) 19.V.2011, A. Brunke, forest site 1, Berlese leaf and log litter (1, <abbrev xmlns:xlink="http://www.w3.org/1999/xlink" xlink:title="University of Guelph Insect Collection, University of Guelph" id="ABBRID0ECEBG" xlink:type="simple">DEBU</abbrev>). - <bold>Northumberland Co.</bold>, Peter’s Woods Provincial Nature Reserve (<named-content xmlns:xlink="http://www.w3.org/1999/xlink" content-type="dwc:verbatimCoordinates" xlink:type="simple"><named-content content-type="geo-json" specific-use="{&#34;type&#34;:&#34;Point&#34;,&#34;coordinates&#34;:[-78.039167,44.124167]}" id="NCID0ELEBG" xlink:type="simple">44°7'27"N, 78°2'21"W</named-content></named-content>), 12.XI.2011, Brunke &amp; Paiero, forest (1, <abbrev xmlns:xlink="http://www.w3.org/1999/xlink" xlink:title="University of Guelph Insect Collection, University of Guelph" id="ABBRID0EQEBG" xlink:type="simple">DEBU</abbrev>); same except 6.X.2011 (2, <abbrev xmlns:xlink="http://www.w3.org/1999/xlink" xlink:title="University of Guelph Insect Collection, University of Guelph" id="ABBRID0EUEBG" xlink:type="simple">DEBU</abbrev>); same except 27.VI.2011 (1, <abbrev xmlns:xlink="http://www.w3.org/1999/xlink" xlink:title="University of Guelph Insect Collection, University of Guelph" id="ABBRID0EYEBG" xlink:type="simple">DEBU</abbrev>); Barr property [~ 7km NE Centreton], 1–16.VI.2011, Brunke &amp; Paiero, field site 2, malaise, (1, <abbrev xmlns:xlink="http://www.w3.org/1999/xlink" xlink:title="University of Guelph Insect Collection, University of Guelph" id="ABBRID0E3EBG" xlink:type="simple">DEBU</abbrev>). <bold>QUEBEC - MRC de l’Île-d’Orléans</bold>, Saint-Pierre-de-l’Île-d’Orléans (<named-content xmlns:xlink="http://www.w3.org/1999/xlink" content-type="dwc:verbatimCoordinates" xlink:type="simple"><named-content content-type="geo-json" specific-use="{&#34;type&#34;:&#34;Point&#34;,&#34;coordinates&#34;:[-71.062000,46.877200]}" id="NCID0EFFBG" xlink:type="simple">46.8772, -71.0620</named-content></named-content>), 11.VI.2022, L. Leclerc, beaten from fresh <italic><tp:taxon-name><tp:taxon-name-part taxon-name-part-type="genus" reg="Cerioporus">Cerioporus</tp:taxon-name-part><tp:taxon-name-part taxon-name-part-type="species" reg="squamosus">squamosus</tp:taxon-name-part></tp:taxon-name></italic> (3, <abbrev xmlns:xlink="http://www.w3.org/1999/xlink" xlink:title="Ludovic Leclerc Insect Collection (private collection)" id="ABBRID0EVFBG" xlink:type="simple">LLC</abbrev>); <bold>Ville de Québec</bold>, Pointe-de-Sainte-Foy (<named-content xmlns:xlink="http://www.w3.org/1999/xlink" content-type="dwc:verbatimCoordinates" xlink:type="simple"><named-content content-type="geo-json" specific-use="{&#34;type&#34;:&#34;Point&#34;,&#34;coordinates&#34;:[-71.318300,46.750600]}" id="NCID0E5FBG" xlink:type="simple">46.7506, -71.3183</named-content></named-content>), 11.VI.2023, L. Leclerc, sifted from fresh <italic><tp:taxon-name><tp:taxon-name-part taxon-name-part-type="genus" reg="Pleurotus">Pleurotus</tp:taxon-name-part><tp:taxon-name-part taxon-name-part-type="species" reg="ostreatus">ostreatus</tp:taxon-name-part></tp:taxon-name></italic> (4, <abbrev xmlns:xlink="http://www.w3.org/1999/xlink" xlink:title="Ludovic Leclerc Insect Collection (private collection)" id="ABBRID0ENGBG" xlink:type="simple">LLC</abbrev>) - <bold>Montréal</bold>, 1.IX.1972, E.J. Kiteley (5, <abbrev xmlns:xlink="http://www.w3.org/1999/xlink" xlink:title="Canadian National Collection of Insects, Arachnids, and Nematodes" id="ABBRID0ETGBG" xlink:type="simple">CNC</abbrev>); same except 31.VIII.1979 (3, <abbrev xmlns:xlink="http://www.w3.org/1999/xlink" xlink:title="Canadian National Collection of Insects, Arachnids, and Nematodes" id="ABBRID0EXGBG" xlink:type="simple">CNC</abbrev>); same except 14.VI.1983 (1, <abbrev xmlns:xlink="http://www.w3.org/1999/xlink" xlink:title="Canadian National Collection of Insects, Arachnids, and Nematodes" id="ABBRID0E2GBG" xlink:type="simple">CNC</abbrev>). - <bold>MRC de Bécancour</bold>, Bécancour (Rivière Godefroy) (​​<named-content xmlns:xlink="http://www.w3.org/1999/xlink" content-type="dwc:verbatimCoordinates" xlink:type="simple"><named-content content-type="geo-json" specific-use="{&#34;type&#34;:&#34;Point&#34;,&#34;coordinates&#34;:[-72.532100,46.297700]}" id="NCID0EEHBG" xlink:type="simple">46.2977, -72.5321</named-content></named-content>), 4.IX.2023, N. Bédard, sifted from <italic><tp:taxon-name><tp:taxon-name-part taxon-name-part-type="genus" reg="Hericium">Hericium</tp:taxon-name-part><tp:taxon-name-part taxon-name-part-type="species" reg="coralloides">coralloides</tp:taxon-name-part></tp:taxon-name></italic> (7, <abbrev xmlns:xlink="http://www.w3.org/1999/xlink" xlink:title="Nicolas Bédard Insect Collection (private collection)" id="ABBRID0EUHBG" xlink:type="simple">NBC</abbrev>; 1, <abbrev xmlns:xlink="http://www.w3.org/1999/xlink" xlink:title="Ludovic Leclerc Insect Collection (private collection)" id="ABBRID0EYHBG" xlink:type="simple">LLC</abbrev>). <bold>NOVA SCOTIA - Cape Breton Highlands National Park</bold>, Lone Shieling, 1.VII.1983, R. Vockeroth, malaise trap (1, <abbrev xmlns:xlink="http://www.w3.org/1999/xlink" xlink:title="Canadian National Collection of Insects, Arachnids, and Nematodes" id="ABBRID0E5HBG" xlink:type="simple">CNC</abbrev>).</p></tp:treatment-sec><tp:treatment-sec sec-type="distribution" id="SECID0ECIBG"><title>Distribution in Canada.</title><p><abbrev xmlns:xlink="http://www.w3.org/1999/xlink" xlink:title="Ontario" id="ABBRID0EIIBG" xlink:type="simple">ON</abbrev>, <abbrev xmlns:xlink="http://www.w3.org/1999/xlink" xlink:title="Quebec" id="ABBRID0EMIBG" xlink:type="simple">QC</abbrev>, <abbrev xmlns:xlink="http://www.w3.org/1999/xlink" xlink:title="Nova Scotia" id="ABBRID0EQIBG" xlink:type="simple">NS</abbrev> - <bold>New to Quebec, Ontario, Nova Scotia, and Canada</bold>.</p><p>
            <bold>Subfamily <tp:taxon-name><tp:taxon-name-part taxon-name-part-type="subfamily">Staphylininae</tp:taxon-name-part></tp:taxon-name> Latreille, 1802</bold>
          </p></tp:treatment-sec><ref-list><ref id="B40"><mixed-citation xmlns:xlink="http://www.w3.org/1999/xlink" xlink:type="simple"><person-group><name name-style="western"><surname>Löbl</surname><given-names>I</given-names></name></person-group> (<year>1987</year>) <article-title>Contribution to the knowledge of the genus <italic><tp:taxon-name><tp:taxon-name-part taxon-name-part-type="genus">Caryoscapha</tp:taxon-name-part></tp:taxon-name></italic> Ganglbauer (<tp:taxon-name><tp:taxon-name-part taxon-name-part-type="order">Coleoptera</tp:taxon-name-part></tp:taxon-name>: <tp:taxon-name><tp:taxon-name-part taxon-name-part-type="family">Scaphidiidae</tp:taxon-name-part></tp:taxon-name>).</article-title><source>Coleopterists Bulletin</source><volume>41</volume>(<issue>4</issue>): <fpage>385</fpage>–<lpage>391</lpage>.</mixed-citation></ref><ref id="B39"><mixed-citation xmlns:xlink="http://www.w3.org/1999/xlink" xlink:type="simple"><person-group><name name-style="western"><surname>Leschen</surname><given-names>RA</given-names></name><name name-style="western"><surname>Löbl</surname><given-names>I</given-names></name></person-group> (<year>2005</year>) Phylogeny and classification of <tp:taxon-name><tp:taxon-name-part taxon-name-part-type="tribe">Scaphisomatini</tp:taxon-name-part></tp:taxon-name><tp:taxon-name><tp:taxon-name-part taxon-name-part-type="family">Staphylinidae</tp:taxon-name-part></tp:taxon-name>: <tp:taxon-name><tp:taxon-name-part taxon-name-part-type="subfamily">Scaphidiinae</tp:taxon-name-part></tp:taxon-name> with notes on mycophagy, termitophily, and functional morphology. Coleopterists Bulletin 59(3): 1–63. <ext-link xlink:href="10.1649/0010-065X(2005)059%5B0001:PACOSS%5D2.0.CO;2" ext-link-type="doi" xlink:type="simple">https://doi.org/10.1649/0010-065X(2005)059[0001:PACOSS]2.0.CO;2</ext-link></mixed-citation></ref></ref-list></tp:taxon-treatment>
