# Supplementary material for: ﻿New records of rove beetles from the Province of Quebec, and additional provincial records in Canada (Coleoptera, Staphylinidae)
Source: Zookeys. 2024 Apr 1;1196:303–29. doi: 10.3897/zookeys.1196.118698 (PMC11015092; doi:10.3897/zookeys.1196.118698)
Supplement: XML Treatment for Gabrius amulius [file zookeys.1196.118698-treatment16.xml]

<!DOCTYPE tp:taxon-treatment
  PUBLIC "-//TaxonX//DTD Taxonomic Treatment Publishing DTD v0 20100105//EN" "tax-treatment-NSO.dtd">
<tp:taxon-treatment xmlns:tp="http://www.plazi.org/taxpub"><tp:treatment-meta><kwd-group><label>Taxon classification</label><kwd>
              <named-content content-type="kingdom">Animalia</named-content>
            </kwd><kwd>
              <named-content content-type="order">Coleoptera</named-content>
            </kwd><kwd>
              <named-content content-type="family">Staphylinidae</named-content>
            </kwd></kwd-group><mixed-citation publication-type="journal"><person-group><name><surname>Bédard</surname><given-names>Nicolas</given-names></name><name><surname>Brunke</surname><given-names>Adam</given-names></name><name><surname>Bloin</surname><given-names>Pierrick</given-names></name><name><surname>Leclerc</surname><given-names>Ludovic</given-names></name></person-group><article-title>﻿New records of rove beetles from the Province of Quebec, and additional provincial records in Canada (<tp:taxon-name><tp:taxon-name-part taxon-name-part-type="order">Coleoptera</tp:taxon-name-part></tp:taxon-name>, <tp:taxon-name><tp:taxon-name-part taxon-name-part-type="family">Staphylinidae</tp:taxon-name-part></tp:taxon-name>)</article-title><source>Zookeys</source><day>01</day><month>04</month><year>2024</year><volume>1196</volume><fpage>303</fpage><lpage>329</lpage><pub-id pub-id-type="doi">10.3897/zookeys.1196.118698</pub-id></mixed-citation></tp:treatment-meta><tp:nomenclature><label>﻿</label><tp:taxon-name>
            <object-id xmlns:xlink="http://www.w3.org/1999/xlink" content-type="arpha" xlink:type="simple">57D1A6B3-2C26-5C73-AA01-24F2F6D5A18F</object-id>
            <tp:taxon-name-part taxon-name-part-type="genus" reg="Gabrius">Gabrius</tp:taxon-name-part>
            <tp:taxon-name-part taxon-name-part-type="species" reg="amulius">amulius</tp:taxon-name-part>
          </tp:taxon-name><tp:taxon-authority>Smetana, 1995</tp:taxon-authority><xref ref-type="fig" rid="F4">Fig. 6</xref></tp:nomenclature><tp:treatment-sec sec-type="notes" id="SECID0EJKBG"><title>Note.</title><p>This rare species was first recorded in Canada by <xref ref-type="bibr" rid="B7">Brunke and Marshall (2011)</xref> from a single specimen captured in Ontario. Consistent with known habitat data, the specimen reported below was caught in a deciduous forest, and represents the first known occurrence of this species in Quebec.</p><fig id="F4" position="float" orientation="portrait"><object-id xmlns:xlink="http://www.w3.org/1999/xlink" content-type="doi" xlink:type="simple">10.3897/zookeys.1196.118698.figures6-7</object-id><object-id xmlns:xlink="http://www.w3.org/1999/xlink" content-type="arpha" xlink:type="simple">8DFF76E5-37A5-5530-9C4F-2198427F3E59</object-id><label>Figures 6, 7.</label><caption><p>Habitus and aedeagus of <bold>6</bold><italic><tp:taxon-name><tp:taxon-name-part taxon-name-part-type="genus" reg="Gabrius">Gabrius</tp:taxon-name-part><tp:taxon-name-part taxon-name-part-type="species" reg="amulius">amulius</tp:taxon-name-part></tp:taxon-name></italic> Smetana, 1995, aedeagus ventral and lateral views <bold>7</bold><italic><tp:taxon-name><tp:taxon-name-part taxon-name-part-type="genus" reg="Neobisnius">Neobisnius</tp:taxon-name-part><tp:taxon-name-part taxon-name-part-type="species" reg="jucundus">jucundus</tp:taxon-name-part></tp:taxon-name></italic> (Horn, 1884), aedeagus ventral view.</p></caption><graphic xmlns:xlink="http://www.w3.org/1999/xlink" xlink:href="zookeys-1196-303_article-118698__-g004.jpg" position="float" orientation="portrait" xlink:type="simple" id="oo_1013256.jpg"><uri content-type="original_file" xlink:type="simple">https://binary.pensoft.net/fig/1013256</uri></graphic></fig></tp:treatment-sec><tp:treatment-sec sec-type="Specimen data" id="SECID0E1LBG"><title>Specimen data.</title><p><bold>Canada: QUEBEC - Ville de Gatineau</bold>, Forêt Boucher (<named-content xmlns:xlink="http://www.w3.org/1999/xlink" content-type="dwc:verbatimCoordinates" xlink:type="simple"><named-content content-type="geo-json" specific-use="{&#34;type&#34;:&#34;Point&#34;,&#34;coordinates&#34;:[-75.816700,45.420800]}" id="NCID0EFMBG" xlink:type="simple">45.4208, -75.8167</named-content></named-content>), 17.VI.2023, F. Génier &amp; S. Laplante (1, <abbrev xmlns:xlink="http://www.w3.org/1999/xlink" xlink:title="Canadian Museum of Nature" id="ABBRID0EKMBG" xlink:type="simple">CMNC</abbrev>).</p></tp:treatment-sec><tp:treatment-sec sec-type="distribution" id="SECID0EOMBG"><title>Distribution in Canada.</title><p><abbrev xmlns:xlink="http://www.w3.org/1999/xlink" xlink:title="Ontario" id="ABBRID0EUMBG" xlink:type="simple">ON</abbrev>, <bold><abbrev xmlns:xlink="http://www.w3.org/1999/xlink" xlink:title="Quebec" id="ABBRID0EZMBG" xlink:type="simple">QC</abbrev></bold> (<xref ref-type="bibr" rid="B4">Bousquet et al. 2013</xref>) - <bold>New to Quebec</bold>.</p></tp:treatment-sec><ref-list><ref id="B7"><mixed-citation xmlns:xlink="http://www.w3.org/1999/xlink" xlink:type="simple"><person-group><name name-style="western"><surname>Brunke</surname><given-names>A</given-names></name><name name-style="western"><surname>Marshall</surname><given-names>S</given-names></name></person-group> (<year>2011</year>) <article-title>Contributions to the faunistics and bionomics of <tp:taxon-name><tp:taxon-name-part taxon-name-part-type="family">Staphylinidae</tp:taxon-name-part></tp:taxon-name> (<tp:taxon-name><tp:taxon-name-part taxon-name-part-type="order">Coleoptera</tp:taxon-name-part></tp:taxon-name>) in northeastern North America: Discoveries made through study of the University of Guelph Insect Collection, Ontario, Canada.</article-title><source>ZooKeys</source><volume>75</volume>: <fpage>29</fpage>–<lpage>68</lpage>. <ext-link xlink:href="10.3897/zookeys.75.767" ext-link-type="doi" xlink:type="simple">https://doi.org/10.3897/zookeys.75.767</ext-link></mixed-citation></ref><ref id="B4"><mixed-citation xmlns:xlink="http://www.w3.org/1999/xlink" xlink:type="simple"><person-group><name name-style="western"><surname>Bousquet</surname><given-names>Y</given-names></name><name name-style="western"><surname>Bouchard</surname><given-names>P</given-names></name><name name-style="western"><surname>Davies</surname><given-names>AE</given-names></name><name name-style="western"><surname>Sikes</surname><given-names>D</given-names></name></person-group> (<year>2013</year>) <source>Checklist of beetles (<tp:taxon-name><tp:taxon-name-part taxon-name-part-type="order">Coleoptera</tp:taxon-name-part></tp:taxon-name>) of Canada and Alaska. Pensoft Series Faunistica No.</source><publisher-name>109</publisher-name>, <publisher-loc>Sofia-Moscow</publisher-loc>, <size units="page">402 pp</size>. <ext-link xlink:href="10.3897/zookeys.360.4742" ext-link-type="doi" xlink:type="simple">https://doi.org/10.3897/zookeys.360.4742</ext-link></mixed-citation></ref></ref-list></tp:taxon-treatment>
