# Supplementary material for: ﻿New records of rove beetles from the Province of Quebec, and additional provincial records in Canada (Coleoptera, Staphylinidae)
Source: Zookeys. 2024 Apr 1;1196:303–29. doi: 10.3897/zookeys.1196.118698 (PMC11015092; doi:10.3897/zookeys.1196.118698)
Supplement: XML Treatment for Neobisnius jucundus [file zookeys.1196.118698-treatment17.xml]

<!DOCTYPE tp:taxon-treatment
  PUBLIC "-//TaxonX//DTD Taxonomic Treatment Publishing DTD v0 20100105//EN" "tax-treatment-NSO.dtd">
<tp:taxon-treatment xmlns:tp="http://www.plazi.org/taxpub"><tp:treatment-meta><kwd-group><label>Taxon classification</label><kwd>
              <named-content content-type="kingdom">Animalia</named-content>
            </kwd><kwd>
              <named-content content-type="order">Coleoptera</named-content>
            </kwd><kwd>
              <named-content content-type="family">Staphylinidae</named-content>
            </kwd></kwd-group><mixed-citation publication-type="journal"><person-group><name><surname>Bédard</surname><given-names>Nicolas</given-names></name><name><surname>Brunke</surname><given-names>Adam</given-names></name><name><surname>Bloin</surname><given-names>Pierrick</given-names></name><name><surname>Leclerc</surname><given-names>Ludovic</given-names></name></person-group><article-title>﻿New records of rove beetles from the Province of Quebec, and additional provincial records in Canada (<tp:taxon-name><tp:taxon-name-part taxon-name-part-type="order">Coleoptera</tp:taxon-name-part></tp:taxon-name>, <tp:taxon-name><tp:taxon-name-part taxon-name-part-type="family">Staphylinidae</tp:taxon-name-part></tp:taxon-name>)</article-title><source>Zookeys</source><day>01</day><month>04</month><year>2024</year><volume>1196</volume><fpage>303</fpage><lpage>329</lpage><pub-id pub-id-type="doi">10.3897/zookeys.1196.118698</pub-id></mixed-citation></tp:treatment-meta><tp:nomenclature><label>﻿</label><tp:taxon-name>
            <object-id xmlns:xlink="http://www.w3.org/1999/xlink" content-type="arpha" xlink:type="simple">F4CEC192-CFFB-59F4-B8FB-67519DFD3DE3</object-id>
            <tp:taxon-name-part taxon-name-part-type="genus" reg="Neobisnius">Neobisnius</tp:taxon-name-part>
            <tp:taxon-name-part taxon-name-part-type="species" reg="jucundus">jucundus</tp:taxon-name-part>
          </tp:taxon-name><tp:taxon-authority>(Horn, 1884)</tp:taxon-authority><xref ref-type="fig" rid="F4">Fig. 7</xref></tp:nomenclature><tp:treatment-sec sec-type="notes" id="SECID0EMOBG"><title>Note.</title><p>See <xref ref-type="bibr" rid="B22">Frank (1981)</xref> for identification. <italic><tp:taxon-name><tp:taxon-name-part taxon-name-part-type="genus" reg="Neobisnius">Neobisnius</tp:taxon-name-part><tp:taxon-name-part taxon-name-part-type="species" reg="jucundus">jucundus</tp:taxon-name-part></tp:taxon-name></italic> was originally described by Horn in 1884, based on two female specimens from South Carolina. It has since been found to have a widespread presence in North America, extending into several Canadian provinces (<xref ref-type="bibr" rid="B4">Bousquet et al. 2013</xref>). Here we further extend its known Canadian distribution to include southern Quebec. It becomes the fifth species of the genus known from Quebec. Among the bicolored species of the genus, it can be recognized in eastern Canada by the following combination of characters: head longer than wide and with obvious microsculpture dorsally; eyes occupying ~ ⅓ of head length; elytra narrowly pale at apex (&lt; 40%); one or more palpomeres of maxillary palpus darkened. The species can also be recognized by the distinctive shape of the aedeagus (<xref ref-type="bibr" rid="B22">Frank 1981</xref>).</p></tp:treatment-sec><tp:treatment-sec sec-type="Specimen data" id="SECID0EJPBG"><title>Specimen data.</title><p><bold>Canada: QUEBEC - MRC des Deux-Montagnes</bold>, Parc national d’Oka (<named-content xmlns:xlink="http://www.w3.org/1999/xlink" content-type="dwc:verbatimCoordinates" xlink:type="simple"><named-content content-type="geo-json" specific-use="{&#34;type&#34;:&#34;Point&#34;,&#34;coordinates&#34;:[-74.054149,45.476466]}" id="NCID0EUPBG" xlink:type="simple">45.476466, -74.054149</named-content></named-content>), 11.V.2023, R. Vigneault, white tulle fabric tissue in a compost site [Collected with permit] (1, <abbrev xmlns:xlink="http://www.w3.org/1999/xlink" xlink:title="Robert Vigneault Insect Collection (private collection)" id="ABBRID0EZPBG" xlink:type="simple">RVC</abbrev>). - <bold>MRC de Memphrémagog</bold>, Potton (<named-content xmlns:xlink="http://www.w3.org/1999/xlink" content-type="dwc:verbatimCoordinates" xlink:type="simple"><named-content content-type="geo-json" specific-use="{&#34;type&#34;:&#34;Point&#34;,&#34;coordinates&#34;:[-72.427900,45.025900]}" id="NCID0ECQBG" xlink:type="simple">45.0259, -72.4279</named-content></named-content>), 5.VI.2022, L. Leclerc, N. Bédard &amp; P. Bloin, handpicked under flood debris (1, <abbrev xmlns:xlink="http://www.w3.org/1999/xlink" xlink:title="Ludovic Leclerc Insect Collection (private collection)" id="ABBRID0EHQBG" xlink:type="simple">LLC</abbrev>; 3, <abbrev xmlns:xlink="http://www.w3.org/1999/xlink" xlink:title="Nicolas Bédard Insect Collection (private collection)" id="ABBRID0ELQBG" xlink:type="simple">NBC</abbrev>; 1, <abbrev xmlns:xlink="http://www.w3.org/1999/xlink" xlink:title="Pierrick Bloin Insect Collection (private collection)" id="ABBRID0EPQBG" xlink:type="simple">PBC</abbrev>); same locality, except 16.VI.2022 (1, <abbrev xmlns:xlink="http://www.w3.org/1999/xlink" xlink:title="Pierrick Bloin Insect Collection (private collection)" id="ABBRID0ETQBG" xlink:type="simple">PBC</abbrev>); same locality except 20.VII-5.VIII.2022, pitfall trap baited with apple cider vinegar (1, <abbrev xmlns:xlink="http://www.w3.org/1999/xlink" xlink:title="Ludovic Leclerc Insect Collection (private collection)" id="ABBRID0EXQBG" xlink:type="simple">LLC</abbrev>). - <bold>MRC du Granit</bold>, Saint-Augustin-de-Woburn (<named-content xmlns:xlink="http://www.w3.org/1999/xlink" content-type="dwc:verbatimCoordinates" xlink:type="simple"><named-content content-type="geo-json" specific-use="{&#34;type&#34;:&#34;Point&#34;,&#34;coordinates&#34;:[-70.879500,45.416694]}" id="NCID0EARBG" xlink:type="simple">45.416694, -70.879500</named-content></named-content>), 12.V.2022, sandy-gravelly bank of a small river littered with woody debris, N. Bédard &amp; P. Bloin (3, <abbrev xmlns:xlink="http://www.w3.org/1999/xlink" xlink:title="Nicolas Bédard Insect Collection (private collection)" id="ABBRID0EFRBG" xlink:type="simple">NBC</abbrev>; 1, <abbrev xmlns:xlink="http://www.w3.org/1999/xlink" xlink:title="Pierrick Bloin Insect Collection (private collection)" id="ABBRID0EJRBG" xlink:type="simple">PBC</abbrev>).</p></tp:treatment-sec><tp:treatment-sec sec-type="distribution" id="SECID0ENRBG"><title>Distribution in Canada.</title><p><abbrev xmlns:xlink="http://www.w3.org/1999/xlink" xlink:title="British Columbia" id="ABBRID0ETRBG" xlink:type="simple">BC</abbrev>, <abbrev xmlns:xlink="http://www.w3.org/1999/xlink" xlink:title="Alberta" id="ABBRID0EXRBG" xlink:type="simple">AB</abbrev>, <abbrev xmlns:xlink="http://www.w3.org/1999/xlink" xlink:title="Saskatchewan" id="ABBRID0E2RBG" xlink:type="simple">SK</abbrev>, <abbrev xmlns:xlink="http://www.w3.org/1999/xlink" xlink:title="Manitoba" id="ABBRID0E6RBG" xlink:type="simple">MB</abbrev>, <abbrev xmlns:xlink="http://www.w3.org/1999/xlink" xlink:title="Ontario" id="ABBRID0EDSBG" xlink:type="simple">ON</abbrev>, <bold><abbrev xmlns:xlink="http://www.w3.org/1999/xlink" xlink:title="Quebec" id="ABBRID0EISBG" xlink:type="simple">QC</abbrev></bold>, <abbrev xmlns:xlink="http://www.w3.org/1999/xlink" xlink:title="New Brunswick" id="ABBRID0EMSBG" xlink:type="simple">NB</abbrev> (<xref ref-type="bibr" rid="B4">Bousquet et al. 2013</xref>) - <bold>New to Quebec</bold>.</p></tp:treatment-sec><tp:treatment-sec><!--Section generated to contain objects referenced in tp:taxon-treatment.--><fig id="F4" position="float" orientation="portrait"><object-id xmlns:xlink="http://www.w3.org/1999/xlink" content-type="doi" xlink:type="simple">10.3897/zookeys.1196.118698.figures6-7</object-id><object-id xmlns:xlink="http://www.w3.org/1999/xlink" content-type="arpha" xlink:type="simple">8DFF76E5-37A5-5530-9C4F-2198427F3E59</object-id><label>Figures 6, 7.</label><caption><p>Habitus and aedeagus of <bold>6</bold><italic><tp:taxon-name><tp:taxon-name-part taxon-name-part-type="genus" reg="Gabrius">Gabrius</tp:taxon-name-part><tp:taxon-name-part taxon-name-part-type="species" reg="amulius">amulius</tp:taxon-name-part></tp:taxon-name></italic> Smetana, 1995, aedeagus ventral and lateral views <bold>7</bold><italic><tp:taxon-name><tp:taxon-name-part taxon-name-part-type="genus" reg="Neobisnius">Neobisnius</tp:taxon-name-part><tp:taxon-name-part taxon-name-part-type="species" reg="jucundus">jucundus</tp:taxon-name-part></tp:taxon-name></italic> (Horn, 1884), aedeagus ventral view.</p></caption><graphic xmlns:xlink="http://www.w3.org/1999/xlink" xlink:href="zookeys-1196-303_article-118698__-g004.jpg" position="float" orientation="portrait" xlink:type="simple" id="oo_1013256.jpg"><uri content-type="original_file" xlink:type="simple">https://binary.pensoft.net/fig/1013256</uri></graphic></fig></tp:treatment-sec><ref-list><ref id="B22"><mixed-citation xmlns:xlink="http://www.w3.org/1999/xlink" xlink:type="simple"><person-group><name name-style="western"><surname>Frank</surname><given-names>JH</given-names></name></person-group> (<year>1981</year>) <article-title>Revision of the New World species of the genus <italic><tp:taxon-name><tp:taxon-name-part taxon-name-part-type="genus">Neobisnius</tp:taxon-name-part></tp:taxon-name></italic> Ganglbauer (<tp:taxon-name><tp:taxon-name-part taxon-name-part-type="order">Coleoptera</tp:taxon-name-part></tp:taxon-name>, <tp:taxon-name><tp:taxon-name-part taxon-name-part-type="family">Staphylinidae</tp:taxon-name-part></tp:taxon-name>, <tp:taxon-name><tp:taxon-name-part taxon-name-part-type="subfamily">Staphylininae</tp:taxon-name-part></tp:taxon-name>).</article-title><source>Occasional Papers of the FSCA</source><volume>1</volume>: <fpage>1</fpage>–<lpage>60</lpage>.</mixed-citation></ref><ref id="B4"><mixed-citation xmlns:xlink="http://www.w3.org/1999/xlink" xlink:type="simple"><person-group><name name-style="western"><surname>Bousquet</surname><given-names>Y</given-names></name><name name-style="western"><surname>Bouchard</surname><given-names>P</given-names></name><name name-style="western"><surname>Davies</surname><given-names>AE</given-names></name><name name-style="western"><surname>Sikes</surname><given-names>D</given-names></name></person-group> (<year>2013</year>) <source>Checklist of beetles (<tp:taxon-name><tp:taxon-name-part taxon-name-part-type="order">Coleoptera</tp:taxon-name-part></tp:taxon-name>) of Canada and Alaska. Pensoft Series Faunistica No.</source><publisher-name>109</publisher-name>, <publisher-loc>Sofia-Moscow</publisher-loc>, <size units="page">402 pp</size>. <ext-link xlink:href="10.3897/zookeys.360.4742" ext-link-type="doi" xlink:type="simple">https://doi.org/10.3897/zookeys.360.4742</ext-link></mixed-citation></ref></ref-list></tp:taxon-treatment>
