# Supplementary material for: ﻿New records of rove beetles from the Province of Quebec, and additional provincial records in Canada (Coleoptera, Staphylinidae)
Source: Zookeys. 2024 Apr 1;1196:303–29. doi: 10.3897/zookeys.1196.118698 (PMC11015092; doi:10.3897/zookeys.1196.118698)
Supplement: XML Treatment for Ocypus nitens [file zookeys.1196.118698-treatment18.xml]

<!DOCTYPE tp:taxon-treatment
  PUBLIC "-//TaxonX//DTD Taxonomic Treatment Publishing DTD v0 20100105//EN" "tax-treatment-NSO.dtd">
<tp:taxon-treatment xmlns:tp="http://www.plazi.org/taxpub"><tp:treatment-meta><kwd-group><label>Taxon classification</label><kwd>
              <named-content content-type="kingdom">Animalia</named-content>
            </kwd><kwd>
              <named-content content-type="order">Coleoptera</named-content>
            </kwd><kwd>
              <named-content content-type="family">Staphylinidae</named-content>
            </kwd></kwd-group><mixed-citation publication-type="journal"><person-group><name><surname>Bédard</surname><given-names>Nicolas</given-names></name><name><surname>Brunke</surname><given-names>Adam</given-names></name><name><surname>Bloin</surname><given-names>Pierrick</given-names></name><name><surname>Leclerc</surname><given-names>Ludovic</given-names></name></person-group><article-title>﻿New records of rove beetles from the Province of Quebec, and additional provincial records in Canada (<tp:taxon-name><tp:taxon-name-part taxon-name-part-type="order">Coleoptera</tp:taxon-name-part></tp:taxon-name>, <tp:taxon-name><tp:taxon-name-part taxon-name-part-type="family">Staphylinidae</tp:taxon-name-part></tp:taxon-name>)</article-title><source>Zookeys</source><day>01</day><month>04</month><year>2024</year><volume>1196</volume><fpage>303</fpage><lpage>329</lpage><pub-id pub-id-type="doi">10.3897/zookeys.1196.118698</pub-id></mixed-citation></tp:treatment-meta><tp:nomenclature><label>﻿</label><tp:taxon-name>
            <object-id xmlns:xlink="http://www.w3.org/1999/xlink" content-type="arpha" xlink:type="simple">BB08B936-D7D9-5E60-B0B1-0E64CD4BB0DB</object-id>
            <tp:taxon-name-part taxon-name-part-type="genus" reg="Ocypus">Ocypus</tp:taxon-name-part>
            <tp:taxon-name-part taxon-name-part-type="species" reg="nitens">nitens</tp:taxon-name-part>
          </tp:taxon-name><tp:taxon-authority>(Schrank, 1781)*</tp:taxon-authority></tp:nomenclature><tp:treatment-sec sec-type="notes" id="SECID0E1TBG"><title>Note.</title><p>See <xref ref-type="bibr" rid="B8">Brunke et al. (2011)</xref> and <xref ref-type="bibr" rid="B5">Brunke (2016)</xref> for illustrations and identification. This large adventive species is native to Europe, the Caucasus, Iran, and Turkey (<xref ref-type="bibr" rid="B26">Herman 2001</xref>), and was first detected in eastern North America in Massachusetts in 1944 (<xref ref-type="bibr" rid="B44">Newton 1987</xref>). For more than fifty years, it apparently remained confined to a small area in New England (<xref ref-type="bibr" rid="B44">Newton 1987</xref>; <xref ref-type="bibr" rid="B5">Brunke 2016</xref>), but it has since expanded rapidly its range to Maine by 1989, Rhode Island by 1995 (<xref ref-type="bibr" rid="B8">Brunke et al. 2011</xref>), New York by 2010, Vermont and Ontario by 2014 (<xref ref-type="bibr" rid="B5">Brunke 2016</xref>) and New Brunswick by 2018 (<xref ref-type="bibr" rid="B37">Knopf and Gilmore 2018</xref>). Records from BugGuide were mentioned in <xref ref-type="bibr" rid="B5">Brunke (2016)</xref>, but those from iNaturalist were not considered, and are here referred-to because they represent most of the observations available for the province of Quebec and Nova Scotia, and greatly extend its known range. The species has been known from Quebec since at least 2013 according to iNaturalist records. There were 38 INaturalist observations for the province of Quebec, 33 of which were confirmed and verified. These data (grouped here) represent a widespread area in southern Quebec, reaching its northernmost limit at the level of Montreal and Sherbrooke south to Godmanchester and Potton. We also provide physical specimen data to support the presence of <italic><tp:taxon-name><tp:taxon-name-part taxon-name-part-type="genus" reg="Ocypus">Ocypus</tp:taxon-name-part><tp:taxon-name-part taxon-name-part-type="species" reg="nitens">nitens</tp:taxon-name-part></tp:taxon-name></italic> in Quebec.</p></tp:treatment-sec><tp:treatment-sec sec-type="Specimen data" id="SECID0ETVBG"><title>Specimen data.</title><p><bold>Canada: QUEBEC - Montréal</bold> (<named-content xmlns:xlink="http://www.w3.org/1999/xlink" content-type="dwc:verbatimCoordinates" xlink:type="simple"><named-content content-type="geo-json" specific-use="{&#34;type&#34;:&#34;Point&#34;,&#34;coordinates&#34;:[-73.690100,45.543600]}" id="NCID0EOCBG" xlink:type="simple">45.5436, -73.6901</named-content></named-content>), 31.V.2018, S. Dumont, pitfall trap (1, <abbrev xmlns:xlink="http://www.w3.org/1999/xlink" xlink:title="Stéphane Dumont Insect Collection (private collection)" id="ABBRID0E2VBG" xlink:type="simple">SDC</abbrev>); (<named-content xmlns:xlink="http://www.w3.org/1999/xlink" content-type="dwc:verbatimCoordinates" xlink:type="simple"><named-content content-type="geo-json" specific-use="{&#34;type&#34;:&#34;Point&#34;,&#34;coordinates&#34;:[-73.691100,45.543000]}" id="NCID0ECWBG" xlink:type="simple">45.5430 -73.6911</named-content></named-content>), 13.VI.2023, handpicked under a rock (2, <abbrev xmlns:xlink="http://www.w3.org/1999/xlink" xlink:title="Stéphane Dumont Insect Collection (private collection)" id="ABBRID0EHWBG" xlink:type="simple">SDC</abbrev>); (<named-content xmlns:xlink="http://www.w3.org/1999/xlink" content-type="dwc:verbatimCoordinates" xlink:type="simple"><named-content content-type="geo-json" specific-use="{&#34;type&#34;:&#34;Point&#34;,&#34;coordinates&#34;:[-73.690100,45.543600]}" id="NCID0EOWBG" xlink:type="simple">45.5436, -73.6901</named-content></named-content>), 20.X.2023, pitfall trap (2, <abbrev xmlns:xlink="http://www.w3.org/1999/xlink" xlink:title="Stéphane Dumont Insect Collection (private collection)" id="ABBRID0ETWBG" xlink:type="simple">SDC</abbrev>); 23.X.2023 (1, <abbrev xmlns:xlink="http://www.w3.org/1999/xlink" xlink:title="Stéphane Dumont Insect Collection (private collection)" id="ABBRID0EXWBG" xlink:type="simple">SDC</abbrev>); 12.XI.2023 (5, <abbrev xmlns:xlink="http://www.w3.org/1999/xlink" xlink:title="Stéphane Dumont Insect Collection (private collection)" id="ABBRID0E2WBG" xlink:type="simple">SDC</abbrev>); 16.XI.2023 (2, <abbrev xmlns:xlink="http://www.w3.org/1999/xlink" xlink:title="Stéphane Dumont Insect Collection (private collection)" id="ABBRID0E6WBG" xlink:type="simple">SDC</abbrev>), 17.XI.2023 (2, <abbrev xmlns:xlink="http://www.w3.org/1999/xlink" xlink:title="Stéphane Dumont Insect Collection (private collection)" id="ABBRID0EDXBG" xlink:type="simple">SDC</abbrev>). - <bold>MRC de Brome-Missisquoi</bold>, Saint-Armand (<named-content xmlns:xlink="http://www.w3.org/1999/xlink" content-type="dwc:verbatimCoordinates" xlink:type="simple"><named-content content-type="geo-json" specific-use="{&#34;type&#34;:&#34;Point&#34;,&#34;coordinates&#34;:[-73.058200,45.022100]}" id="NCID0EMXBG" xlink:type="simple">45.0221, -73.0582</named-content></named-content>), 29.VII.2017, L. Leclerc, under hardwood log (1, <abbrev xmlns:xlink="http://www.w3.org/1999/xlink" xlink:title="Ludovic Leclerc Insect Collection (private collection)" id="ABBRID0ERXBG" xlink:type="simple">LLC</abbrev>). - <bold>MRC de Deux-Montagnes</bold>, Parc national d’Oka, (Grande Baie, <named-content xmlns:xlink="http://www.w3.org/1999/xlink" content-type="dwc:verbatimCoordinates" xlink:type="simple"><named-content content-type="geo-json" specific-use="{&#34;type&#34;:&#34;Point&#34;,&#34;coordinates&#34;:[-74.011100,45.490600]}" id="NCID0E1XBG" xlink:type="simple">45.4906, -74.0111</named-content></named-content>), 9.X.2019, 14:00, P. de Tonnancour, climbing tree trunk [Collected with permit] (1, <abbrev xmlns:xlink="http://www.w3.org/1999/xlink" xlink:title="Pierre de Tonnancour Insect Collection (private collection)" id="ABBRID0E6XBG" xlink:type="simple">PdTC</abbrev>). - <bold>MRC de Memphremagog</bold>, Potton (<named-content xmlns:xlink="http://www.w3.org/1999/xlink" content-type="dwc:verbatimCoordinates" xlink:type="simple"><named-content content-type="geo-json" specific-use="{&#34;type&#34;:&#34;Point&#34;,&#34;coordinates&#34;:[-72.434400,45.016200]}" id="NCID0EIYBG" xlink:type="simple">45.0162, -72.4344</named-content></named-content>), 15–29.VII.2022, N. Bédard, pitfall trap in a mixed maple forest, det.: <abbrev xmlns:xlink="http://www.w3.org/1999/xlink" xlink:title="New Brunswick" id="ABBRID0ENYBG" xlink:type="simple">NB</abbrev> (1, <abbrev xmlns:xlink="http://www.w3.org/1999/xlink" xlink:title="Nicolas Bédard Insect Collection (private collection)" id="ABBRID0ERYBG" xlink:type="simple">NBC</abbrev>); Stanstead-Est (<named-content xmlns:xlink="http://www.w3.org/1999/xlink" content-type="dwc:verbatimCoordinates" xlink:type="simple"><named-content content-type="geo-json" specific-use="{&#34;type&#34;:&#34;Point&#34;,&#34;coordinates&#34;:[-72.029100,45.157800]}" id="NCID0EYYBG" xlink:type="simple">45.1578, -72.0291</named-content></named-content>), 28.IV.2018, S. Mailhot, caught in flight (1, <abbrev xmlns:xlink="http://www.w3.org/1999/xlink" xlink:title="Ludovic Leclerc Insect Collection (private collection)" id="ABBRID0E4YBG" xlink:type="simple">LLC</abbrev>). - <bold>MRC du Val-Saint-François</bold>, Racine (<named-content xmlns:xlink="http://www.w3.org/1999/xlink" content-type="dwc:verbatimCoordinates" xlink:type="simple"><named-content content-type="geo-json" specific-use="{&#34;type&#34;:&#34;Point&#34;,&#34;coordinates&#34;:[-72.161956,45.459475]}" id="NCID0EGZBG" xlink:type="simple">45.459475, -72.161956</named-content></named-content>), 15.V.2021, P. Bloin, under log of deciduous tree (1, <abbrev xmlns:xlink="http://www.w3.org/1999/xlink" xlink:title="Pierrick Bloin Insect Collection (private collection)" id="ABBRID0ELZBG" xlink:type="simple">PBC</abbrev>). - <bold>MRC Les Appalaches</bold>, Adstock (<named-content xmlns:xlink="http://www.w3.org/1999/xlink" content-type="dwc:verbatimCoordinates" xlink:type="simple"><named-content content-type="geo-json" specific-use="{&#34;type&#34;:&#34;Point&#34;,&#34;coordinates&#34;:[-71.110400,46.004900]}" id="NCID0EUZBG" xlink:type="simple">46.0049, -71.1104</named-content></named-content>), 5.XI.2022, P. Bloin, sifted from moss in a balsam fir stand (1, <abbrev xmlns:xlink="http://www.w3.org/1999/xlink" xlink:title="Pierrick Bloin Insect Collection (private collection)" id="ABBRID0EZZBG" xlink:type="simple">PBC</abbrev>).</p></tp:treatment-sec><tp:treatment-sec sec-type="Internet data" id="SECID0E4ZBG"><title>Internet data.</title><p><bold>Canada: NOVA SCOTIA - Annapolis Co.</bold>, Clementsvale (<named-content xmlns:xlink="http://www.w3.org/1999/xlink" content-type="dwc:verbatimCoordinates" xlink:type="simple"><named-content content-type="geo-json" specific-use="{&#34;type&#34;:&#34;Point&#34;,&#34;coordinates&#34;:[-65.566914,44.635474]}" id="NCID0EI1BG" xlink:type="simple">44.635474, -65.566914</named-content></named-content>), 19.X.2021, Alexis Orion, Recorded through INaturalist (Obs.: 99352464); Lake La Rose (<named-content xmlns:xlink="http://www.w3.org/1999/xlink" content-type="dwc:verbatimCoordinates" xlink:type="simple"><named-content content-type="geo-json" specific-use="{&#34;type&#34;:&#34;Point&#34;,&#34;coordinates&#34;:[-65.440164,44.705801]}" id="NCID0EQ1BG" xlink:type="simple">44.705801, -65.440164</named-content></named-content>), 20.III.2022, Ashlea Viola (@ashlea03), Recorded through INaturalist (Obs.: 109590192); Round Hill (<named-content xmlns:xlink="http://www.w3.org/1999/xlink" content-type="dwc:verbatimCoordinates" xlink:type="simple"><named-content content-type="geo-json" specific-use="{&#34;type&#34;:&#34;Point&#34;,&#34;coordinates&#34;:[-65.409845,44.769997]}" id="NCID0EY1BG" xlink:type="simple">44.769997, -65.409845</named-content></named-content>), 14.VI.2022, (@spaceexplorer), Recorded through INaturalist (Obs.: 121718039). - <bold>Lunenberg Co</bold>., Chelsea (<named-content xmlns:xlink="http://www.w3.org/1999/xlink" content-type="dwc:verbatimCoordinates" xlink:type="simple"><named-content content-type="geo-json" specific-use="{&#34;type&#34;:&#34;Point&#34;,&#34;coordinates&#34;:[-64.727725,44.374644]}" id="NCID0EC2BG" xlink:type="simple">44.374644, -64.727725</named-content></named-content>), 13.IV.2022, Heather Haughn (@hhaughn), Recorded through INaturalist (Obs.: 111330891); Chelsea (<named-content xmlns:xlink="http://www.w3.org/1999/xlink" content-type="dwc:verbatimCoordinates" xlink:type="simple"><named-content content-type="geo-json" specific-use="{&#34;type&#34;:&#34;Point&#34;,&#34;coordinates&#34;:[-64.727878,44.374808]}" id="NCID0EK2BG" xlink:type="simple">44.374808, -64.727878</named-content></named-content>), 13.IX.2022, Heather Haughn (@hhaughn), Recorded through INaturalist (Obs.: 134902909); Chelsea (<named-content xmlns:xlink="http://www.w3.org/1999/xlink" content-type="dwc:verbatimCoordinates" xlink:type="simple"><named-content content-type="geo-json" specific-use="{&#34;type&#34;:&#34;Point&#34;,&#34;coordinates&#34;:[-64.727708,44.374642]}" id="NCID0ES2BG" xlink:type="simple">44.374642, -64.727708</named-content></named-content>), 16.IX.2022, Heather Haughn (@hhaughn), Recorded through INaturalist (Obs.: 135278623); Conquerall (<named-content xmlns:xlink="http://www.w3.org/1999/xlink" content-type="dwc:verbatimCoordinates" xlink:type="simple"><named-content content-type="geo-json" specific-use="{&#34;type&#34;:&#34;Point&#34;,&#34;coordinates&#34;:[-64.554755,44.311425]}" id="NCID0E12BG" xlink:type="simple">44.311425, -64.554755</named-content></named-content>), 6.VII.2023, Jamie VanBuskirk (@jamievanburskirk), Recorded through INaturalist (Obs.: 171483228). - <bold>Kings Co</bold>., Kentville (<named-content xmlns:xlink="http://www.w3.org/1999/xlink" content-type="dwc:verbatimCoordinates" xlink:type="simple"><named-content content-type="geo-json" specific-use="{&#34;type&#34;:&#34;Point&#34;,&#34;coordinates&#34;:[-64.494473,45.076912]}" id="NCID0EE3BG" xlink:type="simple">45.076912, -64.494473</named-content></named-content>), 22.V.2022, (@kmelville), Recorded through INaturalist (Obs.: 118447209); Bishopsville (<named-content xmlns:xlink="http://www.w3.org/1999/xlink" content-type="dwc:verbatimCoordinates" xlink:type="simple"><named-content content-type="geo-json" specific-use="{&#34;type&#34;:&#34;Point&#34;,&#34;coordinates&#34;:[-64.275407,45.014267]}" id="NCID0EM3BG" xlink:type="simple">45.014267, -64.275407</named-content></named-content>), XII.2022, (@cricket_toadums), Recorded through INaturalist (Obs.: 144268319); Kentville (<named-content xmlns:xlink="http://www.w3.org/1999/xlink" content-type="dwc:verbatimCoordinates" xlink:type="simple"><named-content content-type="geo-json" specific-use="{&#34;type&#34;:&#34;Point&#34;,&#34;coordinates&#34;:[-64.563680,45.062484]}" id="NCID0EU3BG" xlink:type="simple">45.062484, -64.56368</named-content></named-content>), 13.V.2023, Dan Casey (@dan_casey), Recorded through INaturalist (Obs.: 172019838); Casey Corner (<named-content xmlns:xlink="http://www.w3.org/1999/xlink" content-type="dwc:verbatimCoordinates" xlink:type="simple"><named-content content-type="geo-json" specific-use="{&#34;type&#34;:&#34;Point&#34;,&#34;coordinates&#34;:[-64.566744,45.014330]}" id="NCID0E33BG" xlink:type="simple">45.01433, -64.566744</named-content></named-content>), VI.2023, (@cricket_toadums), Recorded through INaturalist (Obs.: 169149071).</p></tp:treatment-sec><tp:treatment-sec sec-type="distribution" id="SECID0EB4BG"><title>Distribution in Canada.</title><p><abbrev xmlns:xlink="http://www.w3.org/1999/xlink" xlink:title="Ontario" id="ABBRID0EH4BG" xlink:type="simple">ON</abbrev>, <bold><abbrev xmlns:xlink="http://www.w3.org/1999/xlink" xlink:title="Quebec" id="ABBRID0EM4BG" xlink:type="simple">QC</abbrev></bold>, <abbrev xmlns:xlink="http://www.w3.org/1999/xlink" xlink:title="New Brunswick" id="ABBRID0EQ4BG" xlink:type="simple">NB</abbrev>, <bold><abbrev xmlns:xlink="http://www.w3.org/1999/xlink" xlink:title="Nova Scotia" id="ABBRID0EV4BG" xlink:type="simple">NS</abbrev></bold> (<xref ref-type="bibr" rid="B5">Brunke 2016</xref>) - <bold>New to Quebec and Nova Scotia</bold>.</p></tp:treatment-sec><ref-list><ref id="B8"><mixed-citation xmlns:xlink="http://www.w3.org/1999/xlink" xlink:type="simple"><person-group><name name-style="western"><surname>Brunke</surname><given-names>A</given-names></name><name name-style="western"><surname>Newton</surname><given-names>A</given-names></name><name name-style="western"><surname>Klimaszewski</surname><given-names>J</given-names></name><name name-style="western"><surname>Majka</surname><given-names>C</given-names></name><name name-style="western"><surname>Marshall</surname><given-names>S</given-names></name></person-group> (<year>2011</year>) <article-title><tp:taxon-name><tp:taxon-name-part taxon-name-part-type="family">Staphylinidae</tp:taxon-name-part></tp:taxon-name> of Eastern Canada and Adjacent United States. Key to Subfamilies; <tp:taxon-name><tp:taxon-name-part taxon-name-part-type="subfamily">Staphylininae</tp:taxon-name-part></tp:taxon-name>: Tribes and Subtribes, and Species of <tp:taxon-name><tp:taxon-name-part taxon-name-part-type="subtribe">Staphylinina</tp:taxon-name-part></tp:taxon-name>.</article-title><source>Canadian Journal of Arthropod Identification</source><volume>12</volume>: <fpage>1</fpage>–<lpage>110</lpage>. <ext-link xlink:href="10.3752/cjai.2011.12" ext-link-type="doi" xlink:type="simple">https://doi.org/10.3752/cjai.2011.12</ext-link></mixed-citation></ref><ref id="B5"><mixed-citation xmlns:xlink="http://www.w3.org/1999/xlink" xlink:type="simple"><person-group><name name-style="western"><surname>Brunke</surname><given-names>A</given-names></name></person-group> (<year>2016</year>) First detection of the adventive large rove beetle <italic><tp:taxon-name><tp:taxon-name-part taxon-name-part-type="genus">Ocypus</tp:taxon-name-part><tp:taxon-name-part taxon-name-part-type="species">nitens</tp:taxon-name-part></tp:taxon-name></italic> (Schrank) in Canada and an update of its Nearctic distribution using data generated by the public. Biodiversity Data Journal 11(4): e11012. <ext-link xlink:href="10.3897/BDJ.4.e11012" ext-link-type="doi" xlink:type="simple">https://doi.org/10.3897/BDJ.4.e11012</ext-link></mixed-citation></ref><ref id="B26"><mixed-citation xmlns:xlink="http://www.w3.org/1999/xlink" xlink:type="simple"><person-group><name name-style="western"><surname>Herman</surname><given-names>L</given-names></name></person-group> (<year>2001</year>) <article-title>Catalog of the <tp:taxon-name><tp:taxon-name-part taxon-name-part-type="family">Staphylinidae</tp:taxon-name-part></tp:taxon-name> (<tp:taxon-name><tp:taxon-name-part taxon-name-part-type="class">Insecta</tp:taxon-name-part></tp:taxon-name>, <tp:taxon-name><tp:taxon-name-part taxon-name-part-type="order">Coleoptera</tp:taxon-name-part></tp:taxon-name>): 1758 to the end of the second millennium.</article-title><source>Bulletin of the American Museum of Natural History</source><volume>2001</volume>(<issue>265</issue>): <fpage>1</fpage>–<lpage>4218</lpage>. <ext-link xlink:href="10.1206/0003-0090.265.1.1" ext-link-type="doi" xlink:type="simple">https://doi.org/10.1206/0003-0090.265.1.1</ext-link></mixed-citation></ref><ref id="B44"><mixed-citation xmlns:xlink="http://www.w3.org/1999/xlink" xlink:type="simple"><person-group><name name-style="western"><surname>Newton</surname><given-names>AF</given-names></name></person-group> (<year>1987</year>) <article-title>Four <italic><tp:taxon-name><tp:taxon-name-part taxon-name-part-type="genus">Staphylinus</tp:taxon-name-part></tp:taxon-name></italic> (<italic>sensu lato</italic>) Species New to North America, with Notes on Other Introduced Species (<tp:taxon-name><tp:taxon-name-part taxon-name-part-type="order">Coleoptera</tp:taxon-name-part></tp:taxon-name>: <tp:taxon-name><tp:taxon-name-part taxon-name-part-type="family">Staphylinidae</tp:taxon-name-part></tp:taxon-name>).</article-title><source>Coleopterists Bulletin</source><volume>41</volume>(<issue>4</issue>): <fpage>381</fpage>–<lpage>384</lpage>.</mixed-citation></ref><ref id="B37"><mixed-citation xmlns:xlink="http://www.w3.org/1999/xlink" xlink:type="simple"><person-group><name name-style="western"><surname>Knopf</surname><given-names>E</given-names></name><name name-style="western"><surname>Gilmore</surname><given-names>W</given-names></name></person-group> (<year>2018</year>) <article-title>The first recorded occurrences of <italic><tp:taxon-name><tp:taxon-name-part taxon-name-part-type="genus">Platydracus</tp:taxon-name-part><tp:taxon-name-part taxon-name-part-type="species">immaculatus</tp:taxon-name-part></tp:taxon-name></italic> (Mannerheim) and <italic><tp:taxon-name><tp:taxon-name-part taxon-name-part-type="genus">Ocypus</tp:taxon-name-part><tp:taxon-name-part taxon-name-part-type="species">nitens</tp:taxon-name-part></tp:taxon-name></italic> (Schrank), (<tp:taxon-name><tp:taxon-name-part taxon-name-part-type="order">Coleoptera</tp:taxon-name-part></tp:taxon-name>; <tp:taxon-name><tp:taxon-name-part taxon-name-part-type="family">Staphylinidae</tp:taxon-name-part></tp:taxon-name>), in New Brunswick, Canada.</article-title><source>Journal of the Acadian Entomological Society</source><volume>14</volume>: <fpage>25</fpage>–<lpage>27</lpage>.</mixed-citation></ref></ref-list></tp:taxon-treatment>
