# Supplementary material for: ﻿New records of rove beetles from the Province of Quebec, and additional provincial records in Canada (Coleoptera, Staphylinidae)
Source: Zookeys. 2024 Apr 1;1196:303–29. doi: 10.3897/zookeys.1196.118698 (PMC11015092; doi:10.3897/zookeys.1196.118698)
Supplement: XML Treatment for Platydracus exulans [file zookeys.1196.118698-treatment19.xml]

<!DOCTYPE tp:taxon-treatment
  PUBLIC "-//TaxonX//DTD Taxonomic Treatment Publishing DTD v0 20100105//EN" "tax-treatment-NSO.dtd">
<tp:taxon-treatment xmlns:tp="http://www.plazi.org/taxpub"><tp:treatment-meta><kwd-group><label>Taxon classification</label><kwd>
              <named-content content-type="kingdom">Animalia</named-content>
            </kwd><kwd>
              <named-content content-type="order">Coleoptera</named-content>
            </kwd><kwd>
              <named-content content-type="family">Staphylinidae</named-content>
            </kwd></kwd-group><mixed-citation publication-type="journal"><person-group><name><surname>Bédard</surname><given-names>Nicolas</given-names></name><name><surname>Brunke</surname><given-names>Adam</given-names></name><name><surname>Bloin</surname><given-names>Pierrick</given-names></name><name><surname>Leclerc</surname><given-names>Ludovic</given-names></name></person-group><article-title>﻿New records of rove beetles from the Province of Quebec, and additional provincial records in Canada (<tp:taxon-name><tp:taxon-name-part taxon-name-part-type="order">Coleoptera</tp:taxon-name-part></tp:taxon-name>, <tp:taxon-name><tp:taxon-name-part taxon-name-part-type="family">Staphylinidae</tp:taxon-name-part></tp:taxon-name>)</article-title><source>Zookeys</source><day>01</day><month>04</month><year>2024</year><volume>1196</volume><fpage>303</fpage><lpage>329</lpage><pub-id pub-id-type="doi">10.3897/zookeys.1196.118698</pub-id></mixed-citation></tp:treatment-meta><tp:nomenclature><label>﻿</label><tp:taxon-name>
            <object-id xmlns:xlink="http://www.w3.org/1999/xlink" content-type="arpha" xlink:type="simple">D8F9A364-457D-5E0F-B73B-F56C97DAAA7F</object-id>
            <tp:taxon-name-part taxon-name-part-type="genus" reg="Platydracus">Platydracus</tp:taxon-name-part>
            <tp:taxon-name-part taxon-name-part-type="species" reg="exulans">exulans</tp:taxon-name-part>
          </tp:taxon-name><tp:taxon-authority>(Erichson, 1839)</tp:taxon-authority></tp:nomenclature><tp:treatment-sec sec-type="notes" id="SECID0ED6BG"><title>Note.</title><p>See <xref ref-type="bibr" rid="B8">Brunke et al. (2011)</xref> for illustrations and identification. This native species was reported from Quebec by <xref ref-type="bibr" rid="B21">Downie and Arnett (1996)</xref> without any further information, but because this record was later presumed to be based on a misidentified specimen (<xref ref-type="bibr" rid="B8">Brunke et al. 2011</xref>), it was not reported for Quebec by <xref ref-type="bibr" rid="B4">Bousquet et al. (2013)</xref>. In Ontario, it has been collected only twice (once with two specimens) and, moreover, 44 years apart at the same locality near the Ottawa River in the Ottawa area. The Quebec specimen was also found along the Ottawa River further east and it is not clear whether these are vagrant specimens or if there is an apparently disjunct northern population of this species.</p></tp:treatment-sec><tp:treatment-sec sec-type="Specimen data" id="SECID0EZ6BG"><title>Specimen data.</title><p><bold>Canada: QUEBEC - MRC de Vaudreuil-Soulanges</bold>, Rigaud (<named-content xmlns:xlink="http://www.w3.org/1999/xlink" content-type="dwc:verbatimCoordinates" xlink:type="simple"><named-content content-type="geo-json" specific-use="{&#34;type&#34;:&#34;Point&#34;,&#34;coordinates&#34;:[-74.291900,45.490600]}" id="NCID0EFAAI" xlink:type="simple">45.4906, -74.2919</named-content></named-content>), 3.VII.2020, N. Bédard, UV light trap (1, <abbrev xmlns:xlink="http://www.w3.org/1999/xlink" xlink:title="Nicolas Bédard Insect Collection (private collection)" id="ABBRID0EKAAI" xlink:type="simple">NBC</abbrev>).</p></tp:treatment-sec><tp:treatment-sec sec-type="distribution" id="SECID0EOAAI"><title>Distribution in Canada.</title><p><abbrev xmlns:xlink="http://www.w3.org/1999/xlink" xlink:title="Ontario" id="ABBRID0EUAAI" xlink:type="simple">ON</abbrev>, <bold><abbrev xmlns:xlink="http://www.w3.org/1999/xlink" xlink:title="Quebec" id="ABBRID0EZAAI" xlink:type="simple">QC</abbrev></bold> (<xref ref-type="bibr" rid="B4">Bousquet et al. 2013</xref>) - <bold>New to Quebec</bold>.</p></tp:treatment-sec><ref-list><ref id="B8"><mixed-citation xmlns:xlink="http://www.w3.org/1999/xlink" xlink:type="simple"><person-group><name name-style="western"><surname>Brunke</surname><given-names>A</given-names></name><name name-style="western"><surname>Newton</surname><given-names>A</given-names></name><name name-style="western"><surname>Klimaszewski</surname><given-names>J</given-names></name><name name-style="western"><surname>Majka</surname><given-names>C</given-names></name><name name-style="western"><surname>Marshall</surname><given-names>S</given-names></name></person-group> (<year>2011</year>) <article-title><tp:taxon-name><tp:taxon-name-part taxon-name-part-type="family">Staphylinidae</tp:taxon-name-part></tp:taxon-name> of Eastern Canada and Adjacent United States. Key to Subfamilies; <tp:taxon-name><tp:taxon-name-part taxon-name-part-type="subfamily">Staphylininae</tp:taxon-name-part></tp:taxon-name>: Tribes and Subtribes, and Species of <tp:taxon-name><tp:taxon-name-part taxon-name-part-type="subtribe">Staphylinina</tp:taxon-name-part></tp:taxon-name>.</article-title><source>Canadian Journal of Arthropod Identification</source><volume>12</volume>: <fpage>1</fpage>–<lpage>110</lpage>. <ext-link xlink:href="10.3752/cjai.2011.12" ext-link-type="doi" xlink:type="simple">https://doi.org/10.3752/cjai.2011.12</ext-link></mixed-citation></ref><ref id="B21"><mixed-citation xmlns:xlink="http://www.w3.org/1999/xlink" xlink:type="simple"><person-group><name name-style="western"><surname>Downie</surname><given-names>NM</given-names></name><name name-style="western"><surname>Arnett</surname><given-names>Jr RH</given-names></name></person-group> (<year>1996</year>) <source>The beetles of northeastern North America, Vol.</source><publisher-name>1 &amp; 2</publisher-name>, <publisher-loc>Sandhill Crane Press, Gainesville Florida</publisher-loc>, <size units="page">1721 pp</size>.</mixed-citation></ref><ref id="B4"><mixed-citation xmlns:xlink="http://www.w3.org/1999/xlink" xlink:type="simple"><person-group><name name-style="western"><surname>Bousquet</surname><given-names>Y</given-names></name><name name-style="western"><surname>Bouchard</surname><given-names>P</given-names></name><name name-style="western"><surname>Davies</surname><given-names>AE</given-names></name><name name-style="western"><surname>Sikes</surname><given-names>D</given-names></name></person-group> (<year>2013</year>) <source>Checklist of beetles (<tp:taxon-name><tp:taxon-name-part taxon-name-part-type="order">Coleoptera</tp:taxon-name-part></tp:taxon-name>) of Canada and Alaska. Pensoft Series Faunistica No.</source><publisher-name>109</publisher-name>, <publisher-loc>Sofia-Moscow</publisher-loc>, <size units="page">402 pp</size>. <ext-link xlink:href="10.3897/zookeys.360.4742" ext-link-type="doi" xlink:type="simple">https://doi.org/10.3897/zookeys.360.4742</ext-link></mixed-citation></ref></ref-list></tp:taxon-treatment>
