# Supplementary material for: ﻿New records of rove beetles from the Province of Quebec, and additional provincial records in Canada (Coleoptera, Staphylinidae)
Source: Zookeys. 2024 Apr 1;1196:303–29. doi: 10.3897/zookeys.1196.118698 (PMC11015092; doi:10.3897/zookeys.1196.118698)
Supplement: XML Treatment for Philonthus hepaticus [file zookeys.1196.118698-treatment20.xml]

<!DOCTYPE tp:taxon-treatment
  PUBLIC "-//TaxonX//DTD Taxonomic Treatment Publishing DTD v0 20100105//EN" "tax-treatment-NSO.dtd">
<tp:taxon-treatment xmlns:tp="http://www.plazi.org/taxpub"><tp:treatment-meta><kwd-group><label>Taxon classification</label><kwd>
              <named-content content-type="kingdom">Animalia</named-content>
            </kwd><kwd>
              <named-content content-type="order">Coleoptera</named-content>
            </kwd><kwd>
              <named-content content-type="family">Staphylinidae</named-content>
            </kwd></kwd-group><mixed-citation publication-type="journal"><person-group><name><surname>Bédard</surname><given-names>Nicolas</given-names></name><name><surname>Brunke</surname><given-names>Adam</given-names></name><name><surname>Bloin</surname><given-names>Pierrick</given-names></name><name><surname>Leclerc</surname><given-names>Ludovic</given-names></name></person-group><article-title>﻿New records of rove beetles from the Province of Quebec, and additional provincial records in Canada (<tp:taxon-name><tp:taxon-name-part taxon-name-part-type="order">Coleoptera</tp:taxon-name-part></tp:taxon-name>, <tp:taxon-name><tp:taxon-name-part taxon-name-part-type="family">Staphylinidae</tp:taxon-name-part></tp:taxon-name>)</article-title><source>Zookeys</source><day>01</day><month>04</month><year>2024</year><volume>1196</volume><fpage>303</fpage><lpage>329</lpage><pub-id pub-id-type="doi">10.3897/zookeys.1196.118698</pub-id></mixed-citation></tp:treatment-meta><tp:nomenclature><label>﻿</label><tp:taxon-name>
            <object-id xmlns:xlink="http://www.w3.org/1999/xlink" content-type="arpha" xlink:type="simple">816D8050-A0B2-5E98-883D-754AE7B459CA</object-id>
            <tp:taxon-name-part taxon-name-part-type="genus" reg="Philonthus">Philonthus</tp:taxon-name-part>
            <tp:taxon-name-part taxon-name-part-type="species" reg="hepaticus">hepaticus</tp:taxon-name-part>
          </tp:taxon-name><tp:taxon-authority>Erichson, 1840</tp:taxon-authority><xref ref-type="fig" rid="F5">Fig. 8</xref></tp:nomenclature><tp:treatment-sec sec-type="notes" id="SECID0EMCAI"><title>Note.</title><p>See <xref ref-type="bibr" rid="B57">Smetana (1995)</xref> for identification. <xref ref-type="bibr" rid="B43">Majka et al. (2009b)</xref> documented a significant range extension for this <italic><tp:taxon-name><tp:taxon-name-part taxon-name-part-type="genus" reg="Philonthus">Philonthus</tp:taxon-name-part></tp:taxon-name></italic> species, shedding light on existing distribution gaps within the eastern rove beetle fauna. While this species displays a bipartite distribution pattern in Canada, <xref ref-type="bibr" rid="B57">Smetana (1995)</xref> indicated that it is a transcontinental species, with its presence in Quebec highly expected. <italic><tp:taxon-name><tp:taxon-name-part taxon-name-part-type="genus" reg="Philonthus">Philonthus</tp:taxon-name-part><tp:taxon-name-part taxon-name-part-type="species" reg="hepaticus">hepaticus</tp:taxon-name-part></tp:taxon-name></italic> has an extremely broad range in the New World and occurs south to Chile and Argentina. It has also become adventive in Australia and New Zealand (<xref ref-type="bibr" rid="B45">Newton 2022</xref>). This species probably also occurs in at least some parts of southern Ontario.</p><fig id="F5" position="float" orientation="portrait"><object-id xmlns:xlink="http://www.w3.org/1999/xlink" content-type="doi" xlink:type="simple">10.3897/zookeys.1196.118698.figures8-9</object-id><object-id xmlns:xlink="http://www.w3.org/1999/xlink" content-type="arpha" xlink:type="simple">74302E59-63C9-5E94-A42F-CCB153C97918</object-id><label>Figures 8, 9.</label><caption><p>Habitus and aedeagus of <bold>8</bold><italic><tp:taxon-name><tp:taxon-name-part taxon-name-part-type="genus" reg="Philonthus">Philonthus</tp:taxon-name-part><tp:taxon-name-part taxon-name-part-type="species" reg="hepaticus">hepaticus</tp:taxon-name-part></tp:taxon-name></italic> Erichson, 1840, aedeagus ventral view <bold>9</bold><italic><tp:taxon-name><tp:taxon-name-part taxon-name-part-type="genus" reg="Hypnogyra">Hypnogyra</tp:taxon-name-part><tp:taxon-name-part taxon-name-part-type="species" reg="gularis">gularis</tp:taxon-name-part></tp:taxon-name></italic> (LeConte, 1880), habitus only.</p></caption><graphic xmlns:xlink="http://www.w3.org/1999/xlink" xlink:href="zookeys-1196-303_article-118698__-g005.jpg" position="float" orientation="portrait" xlink:type="simple" id="oo_1013257.jpg"><uri content-type="original_file" xlink:type="simple">https://binary.pensoft.net/fig/1013257</uri></graphic></fig></tp:treatment-sec><tp:treatment-sec sec-type="Specimen data" id="SECID0E2EAI"><title>Specimen data.</title><p><bold>Canada: QUEBEC - Ville de Québec</bold>, Cité-Universitaire (<named-content xmlns:xlink="http://www.w3.org/1999/xlink" content-type="dwc:verbatimCoordinates" xlink:type="simple"><named-content content-type="geo-json" specific-use="{&#34;type&#34;:&#34;Point&#34;,&#34;coordinates&#34;:[-71.268600,46.786300]}" id="NCID0EGFAI" xlink:type="simple">46.7863, -71.2686</named-content></named-content>), 30.V.2023, 18:00–21:00, L. Leclerc, white tulle fabric interception trap (1, <abbrev xmlns:xlink="http://www.w3.org/1999/xlink" xlink:title="Ludovic Leclerc Insect Collection (private collection)" id="ABBRID0ELFAI" xlink:type="simple">LLC</abbrev>); Plaines d’Abraham (<named-content xmlns:xlink="http://www.w3.org/1999/xlink" content-type="dwc:verbatimCoordinates" xlink:type="simple"><named-content content-type="geo-json" specific-use="{&#34;type&#34;:&#34;Point&#34;,&#34;coordinates&#34;:[-71.228500,46.795000]}" id="NCID0ESFAI" xlink:type="simple">46.7950, -71.2285</named-content></named-content>) 2.IX.2023, L. Leclerc, sifted from wood chips heap (4, <abbrev xmlns:xlink="http://www.w3.org/1999/xlink" xlink:title="Ludovic Leclerc Insect Collection (private collection)" id="ABBRID0EXFAI" xlink:type="simple">LLC</abbrev>); Sainte-Foy (<named-content xmlns:xlink="http://www.w3.org/1999/xlink" content-type="dwc:verbatimCoordinates" xlink:type="simple"><named-content content-type="geo-json" specific-use="{&#34;type&#34;:&#34;Point&#34;,&#34;coordinates&#34;:[-71.291400,46.787400]}" id="NCID0E5FAI" xlink:type="simple">46.7874, -71.2914</named-content></named-content>), 28.IX.2023, L. Leclerc, sifted from decaying grass heap (1, <abbrev xmlns:xlink="http://www.w3.org/1999/xlink" xlink:title="Ludovic Leclerc Insect Collection (private collection)" id="ABBRID0EDGAI" xlink:type="simple">LLC</abbrev>); 30.IX.2023 (1, <abbrev xmlns:xlink="http://www.w3.org/1999/xlink" xlink:title="Ludovic Leclerc Insect Collection (private collection)" id="ABBRID0EHGAI" xlink:type="simple">LLC</abbrev>); 5.X.2023 (1, <abbrev xmlns:xlink="http://www.w3.org/1999/xlink" xlink:title="Ludovic Leclerc Insect Collection (private collection)" id="ABBRID0ELGAI" xlink:type="simple">LLC</abbrev>); 9.X.2023 (1, <abbrev xmlns:xlink="http://www.w3.org/1999/xlink" xlink:title="Ludovic Leclerc Insect Collection (private collection)" id="ABBRID0EPGAI" xlink:type="simple">LLC</abbrev>); 11.X.2023 (1, <abbrev xmlns:xlink="http://www.w3.org/1999/xlink" xlink:title="Ludovic Leclerc Insect Collection (private collection)" id="ABBRID0ETGAI" xlink:type="simple">LLC</abbrev>). - <bold>MRC des Deux-Montagnes</bold>, Parc National d’Oka (<named-content xmlns:xlink="http://www.w3.org/1999/xlink" content-type="dwc:verbatimCoordinates" xlink:type="simple"><named-content content-type="geo-json" specific-use="{&#34;type&#34;:&#34;Point&#34;,&#34;coordinates&#34;:[-74.053700,45.476700]}" id="NCID0E3GAI" xlink:type="simple">45.4767, -74.0537</named-content></named-content>), 10.XI.2020, R. Vigneault, white tulle fabric interception trap in a compost site [Collected with permit] (1, <abbrev xmlns:xlink="http://www.w3.org/1999/xlink" xlink:title="Robert Vigneault Insect Collection (private collection)" id="ABBRID0EBHAI" xlink:type="simple">RVC</abbrev>); 25.X.2022 (2, <abbrev xmlns:xlink="http://www.w3.org/1999/xlink" xlink:title="Robert Vigneault Insect Collection (private collection)" id="ABBRID0EFHAI" xlink:type="simple">RVC</abbrev>).</p></tp:treatment-sec><tp:treatment-sec sec-type="distribution" id="SECID0EJHAI"><title>Distribution in Canada.</title><p><abbrev xmlns:xlink="http://www.w3.org/1999/xlink" xlink:title="British Columbia" id="ABBRID0EPHAI" xlink:type="simple">BC</abbrev>, <bold><abbrev xmlns:xlink="http://www.w3.org/1999/xlink" xlink:title="Quebec" id="ABBRID0EUHAI" xlink:type="simple">QC</abbrev></bold>, <abbrev xmlns:xlink="http://www.w3.org/1999/xlink" xlink:title="New Brunswick" id="ABBRID0EYHAI" xlink:type="simple">NB</abbrev> (<xref ref-type="bibr" rid="B4">Bousquet et al. 2013</xref>) - <bold>New to Quebec</bold>.</p></tp:treatment-sec><ref-list><ref id="B57"><mixed-citation xmlns:xlink="http://www.w3.org/1999/xlink" xlink:type="simple"><person-group><name name-style="western"><surname>Smetana</surname><given-names>A</given-names></name></person-group> (<year>1995</year>) Rove beetles of the subtribe <tp:taxon-name><tp:taxon-name-part taxon-name-part-type="subtribe">Philonthina</tp:taxon-name-part></tp:taxon-name> of America North of Mexico (<tp:taxon-name><tp:taxon-name-part taxon-name-part-type="order">Coleoptera</tp:taxon-name-part></tp:taxon-name>: <tp:taxon-name><tp:taxon-name-part taxon-name-part-type="family">Staphylinidae</tp:taxon-name-part></tp:taxon-name>) Classification, Phylogeny, and taxonomic revision. Memoirs on Entomology International. Associated Publishers, 946 pp.</mixed-citation></ref><ref id="B43"><mixed-citation xmlns:xlink="http://www.w3.org/1999/xlink" xlink:type="simple"><person-group><name name-style="western"><surname>Majka</surname><given-names>CG</given-names></name><name name-style="western"><surname>Michaud</surname><given-names>JP</given-names></name><name name-style="western"><surname>Moreau</surname><given-names>G</given-names></name><name name-style="western"><surname>Smetana</surname><given-names>A</given-names></name></person-group> (<year>2009b</year>) <italic><tp:taxon-name><tp:taxon-name-part taxon-name-part-type="genus">Philonthus</tp:taxon-name-part><tp:taxon-name-part taxon-name-part-type="species">hepaticus</tp:taxon-name-part></tp:taxon-name></italic> (<tp:taxon-name><tp:taxon-name-part taxon-name-part-type="order">Coleoptera</tp:taxon-name-part></tp:taxon-name>, <tp:taxon-name><tp:taxon-name-part taxon-name-part-type="family">Staphylinidae</tp:taxon-name-part></tp:taxon-name>) in eastern Canada: Are distribution gaps distinctive features or collecting artifacts? ZooKeys 22: 1–347. <ext-link xlink:href="10.3897/zookeys.22.208" ext-link-type="doi" xlink:type="simple">https://doi.org/10.3897/zookeys.22.208</ext-link></mixed-citation></ref><ref id="B45"><mixed-citation xmlns:xlink="http://www.w3.org/1999/xlink" xlink:type="simple"><person-group><name name-style="western"><surname>Newton</surname><given-names>AF</given-names></name></person-group> (<year>2022</year>) StaphBase. In: Bánki O, Roskov Y, Döring M, Ower G, Hernández Robles DR, Plata Corredor CA, Stjernegaard Jeppesen T, Örn A, Vandepitte L, Hobern D, Schalk P, DeWalt RE, Ma K, Miller J, Orrell T, Aalbu R, Abbott J, Adlard R, Adriaenssens EM, et al. (Eds) Catalogue of Life Checklist (Aug 2022). <ext-link xlink:href="10.48580/dfsr-3gk" ext-link-type="doi" xlink:type="simple">https://doi.org/10.48580/dfsr-3gk</ext-link> [Accessed 26/11/2023]</mixed-citation></ref><ref id="B4"><mixed-citation xmlns:xlink="http://www.w3.org/1999/xlink" xlink:type="simple"><person-group><name name-style="western"><surname>Bousquet</surname><given-names>Y</given-names></name><name name-style="western"><surname>Bouchard</surname><given-names>P</given-names></name><name name-style="western"><surname>Davies</surname><given-names>AE</given-names></name><name name-style="western"><surname>Sikes</surname><given-names>D</given-names></name></person-group> (<year>2013</year>) <source>Checklist of beetles (<tp:taxon-name><tp:taxon-name-part taxon-name-part-type="order">Coleoptera</tp:taxon-name-part></tp:taxon-name>) of Canada and Alaska. Pensoft Series Faunistica No.</source><publisher-name>109</publisher-name>, <publisher-loc>Sofia-Moscow</publisher-loc>, <size units="page">402 pp</size>. <ext-link xlink:href="10.3897/zookeys.360.4742" ext-link-type="doi" xlink:type="simple">https://doi.org/10.3897/zookeys.360.4742</ext-link></mixed-citation></ref></ref-list></tp:taxon-treatment>
