# Supplementary material for: ﻿New records of rove beetles from the Province of Quebec, and additional provincial records in Canada (Coleoptera, Staphylinidae)
Source: Zookeys. 2024 Apr 1;1196:303–29. doi: 10.3897/zookeys.1196.118698 (PMC11015092; doi:10.3897/zookeys.1196.118698)
Supplement: XML Treatment for Quedius cinctus [file zookeys.1196.118698-treatment22.xml]

<!DOCTYPE tp:taxon-treatment
  PUBLIC "-//TaxonX//DTD Taxonomic Treatment Publishing DTD v0 20100105//EN" "tax-treatment-NSO.dtd">
<tp:taxon-treatment xmlns:tp="http://www.plazi.org/taxpub"><tp:treatment-meta><kwd-group><label>Taxon classification</label><kwd>
              <named-content content-type="kingdom">Animalia</named-content>
            </kwd><kwd>
              <named-content content-type="order">Coleoptera</named-content>
            </kwd><kwd>
              <named-content content-type="family">Staphylinidae</named-content>
            </kwd></kwd-group><mixed-citation publication-type="journal"><person-group><name><surname>Bédard</surname><given-names>Nicolas</given-names></name><name><surname>Brunke</surname><given-names>Adam</given-names></name><name><surname>Bloin</surname><given-names>Pierrick</given-names></name><name><surname>Leclerc</surname><given-names>Ludovic</given-names></name></person-group><article-title>﻿New records of rove beetles from the Province of Quebec, and additional provincial records in Canada (<tp:taxon-name><tp:taxon-name-part taxon-name-part-type="order">Coleoptera</tp:taxon-name-part></tp:taxon-name>, <tp:taxon-name><tp:taxon-name-part taxon-name-part-type="family">Staphylinidae</tp:taxon-name-part></tp:taxon-name>)</article-title><source>Zookeys</source><day>01</day><month>04</month><year>2024</year><volume>1196</volume><fpage>303</fpage><lpage>329</lpage><pub-id pub-id-type="doi">10.3897/zookeys.1196.118698</pub-id></mixed-citation></tp:treatment-meta><tp:nomenclature><label>﻿</label><tp:taxon-name>
            <object-id xmlns:xlink="http://www.w3.org/1999/xlink" content-type="arpha" xlink:type="simple">9664DA7D-7535-50DA-83E2-36935859D01C</object-id>
            <tp:taxon-name-part taxon-name-part-type="genus" reg="Quedius">Quedius</tp:taxon-name-part>
            <tp:taxon-name-part taxon-name-part-type="species" reg="cinctus">cinctus</tp:taxon-name-part>
          </tp:taxon-name><tp:taxon-authority>(Paykull, 1790)*</tp:taxon-authority></tp:nomenclature><tp:treatment-sec sec-type="notes" id="SECID0ECNAI"><title>Note.</title><p>See <xref ref-type="bibr" rid="B42">Majka et al. (2009a)</xref> and <xref ref-type="bibr" rid="B55">Smetana (1971)</xref> for illustrations and identification. Known to be present in North America since at least 1942 (<xref ref-type="bibr" rid="B55">Smetana 1971</xref>). This adventive species was recorded for the first time in Canada by <xref ref-type="bibr" rid="B42">Majka et al. (2009a)</xref> from specimens collected on carrion in New Brunswick in 2007. Across its native western Palaearctic range, this species lives mainly in decaying organic substances, very often near or directly in human settlements (<xref ref-type="bibr" rid="B55">Smetana 1971</xref>). <xref ref-type="bibr" rid="B7">Brunke and Marshall (2011)</xref> reported it from Ontario based on specimens collected from rotting <italic><tp:taxon-name><tp:taxon-name-part taxon-name-part-type="genus" reg="Cerioporus">Cerioporus</tp:taxon-name-part></tp:taxon-name></italic> (= <italic><tp:taxon-name><tp:taxon-name-part taxon-name-part-type="genus" reg="Polyporus">Polyporus</tp:taxon-name-part></tp:taxon-name></italic>) <italic><tp:taxon-name><tp:taxon-name-part taxon-name-part-type="genus" reg="Cerioporus"/><tp:taxon-name-part taxon-name-part-type="species" reg="squamosus">squamosus</tp:taxon-name-part></tp:taxon-name></italic> in 2008.</p></tp:treatment-sec><tp:treatment-sec sec-type="Specimen data" id="SECID0EYOAI"><title>Specimen data.</title><p><bold>Canada: QUEBEC - Ville de Québec</bold>, Plaines d’Abraham (<named-content xmlns:xlink="http://www.w3.org/1999/xlink" content-type="dwc:verbatimCoordinates" xlink:type="simple"><named-content content-type="geo-json" specific-use="{&#34;type&#34;:&#34;Point&#34;,&#34;coordinates&#34;:[-71.228484,46.795042]}" id="NCID0EDPAI" xlink:type="simple">46.795042, -71.228484</named-content></named-content>), 6.IX.2022, P. Bloin, sifted from wood chips and plant waste (2, <abbrev xmlns:xlink="http://www.w3.org/1999/xlink" xlink:title="Pierrick Bloin Insect Collection (private collection)" id="ABBRID0EIPAI" xlink:type="simple">PBC</abbrev>, 1, <abbrev xmlns:xlink="http://www.w3.org/1999/xlink" xlink:title="Nicolas Bédard Insect Collection (private collection)" id="ABBRID0EMPAI" xlink:type="simple">NBC</abbrev>); Sainte-Foy (<named-content xmlns:xlink="http://www.w3.org/1999/xlink" content-type="dwc:verbatimCoordinates" xlink:type="simple"><named-content content-type="geo-json" specific-use="{&#34;type&#34;:&#34;Point&#34;,&#34;coordinates&#34;:[-71.291400,46.787400]}" id="NCID0ETPAI" xlink:type="simple">46.7874, -71.2914</named-content></named-content>), 24.X.2022, white tulle fabric interception trap (4, <abbrev xmlns:xlink="http://www.w3.org/1999/xlink" xlink:title="Ludovic Leclerc Insect Collection (private collection)" id="ABBRID0EYPAI" xlink:type="simple">LLC</abbrev>), 5.V.2023 (1, <abbrev xmlns:xlink="http://www.w3.org/1999/xlink" xlink:title="Ludovic Leclerc Insect Collection (private collection)" id="ABBRID0E3PAI" xlink:type="simple">LLC</abbrev>), 9.X.2023, sifted from decaying grass heap (1, <abbrev xmlns:xlink="http://www.w3.org/1999/xlink" xlink:title="Ludovic Leclerc Insect Collection (private collection)" id="ABBRID0EAQAI" xlink:type="simple">LLC</abbrev>), 10.X.2023 (1, <abbrev xmlns:xlink="http://www.w3.org/1999/xlink" xlink:title="Ludovic Leclerc Insect Collection (private collection)" id="ABBRID0EEQAI" xlink:type="simple">LLC</abbrev>), 14.X.2023 (1, <abbrev xmlns:xlink="http://www.w3.org/1999/xlink" xlink:title="Ludovic Leclerc Insect Collection (private collection)" id="ABBRID0EIQAI" xlink:type="simple">LLC</abbrev>), 17.X.2023 (1, <abbrev xmlns:xlink="http://www.w3.org/1999/xlink" xlink:title="Ludovic Leclerc Insect Collection (private collection)" id="ABBRID0EMQAI" xlink:type="simple">LLC</abbrev>) ; Cité-Universitaire (<named-content xmlns:xlink="http://www.w3.org/1999/xlink" content-type="dwc:verbatimCoordinates" xlink:type="simple"><named-content content-type="geo-json" specific-use="{&#34;type&#34;:&#34;Point&#34;,&#34;coordinates&#34;:[-71.268600,46.786300]}" id="NCID0ETQAI" xlink:type="simple">46.7863, -71.2686</named-content></named-content>), 15.X.2022, L. Leclerc, N. Bédard &amp; P. Bloin, sifted from fresh wood chips pile (1, <abbrev xmlns:xlink="http://www.w3.org/1999/xlink" xlink:title="Ludovic Leclerc Insect Collection (private collection)" id="ABBRID0EYQAI" xlink:type="simple">LLC</abbrev>), 23.X.2022 (2, <abbrev xmlns:xlink="http://www.w3.org/1999/xlink" xlink:title="Ludovic Leclerc Insect Collection (private collection)" id="ABBRID0E3QAI" xlink:type="simple">LLC</abbrev>), 25.X.2022 (4, <abbrev xmlns:xlink="http://www.w3.org/1999/xlink" xlink:title="Ludovic Leclerc Insect Collection (private collection)" id="ABBRID0EARAI" xlink:type="simple">LLC</abbrev>; 4, <abbrev xmlns:xlink="http://www.w3.org/1999/xlink" xlink:title="Nicolas Bédard Insect Collection (private collection)" id="ABBRID0EERAI" xlink:type="simple">NBC</abbrev>; 4, <abbrev xmlns:xlink="http://www.w3.org/1999/xlink" xlink:title="Pierrick Bloin Insect Collection (private collection)" id="ABBRID0EIRAI" xlink:type="simple">PBC</abbrev>), 4.XI.2022, white tulle fabric interception trap (4, <abbrev xmlns:xlink="http://www.w3.org/1999/xlink" xlink:title="Ludovic Leclerc Insect Collection (private collection)" id="ABBRID0EMRAI" xlink:type="simple">LLC</abbrev>). - <bold>MRC de Deux-Montagnes</bold>, Oka (<named-content xmlns:xlink="http://www.w3.org/1999/xlink" content-type="dwc:verbatimCoordinates" xlink:type="simple"><named-content content-type="geo-json" specific-use="{&#34;type&#34;:&#34;Point&#34;,&#34;coordinates&#34;:[-74.020300,45.499300]}" id="NCID0EVRAI" xlink:type="simple">45.4993, -74.0203</named-content></named-content>), 3.IV.2020, R. Vigneault, white tulle fabric interception trap in a compost site (1, <abbrev xmlns:xlink="http://www.w3.org/1999/xlink" xlink:title="Robert Vigneault Insect Collection (private collection)" id="ABBRID0E1RAI" xlink:type="simple">RVC</abbrev>); Parc national d’Oka (<named-content xmlns:xlink="http://www.w3.org/1999/xlink" content-type="dwc:verbatimCoordinates" xlink:type="simple"><named-content content-type="geo-json" specific-use="{&#34;type&#34;:&#34;Point&#34;,&#34;coordinates&#34;:[-74.053700,45.476700]}" id="NCID0EBSAI" xlink:type="simple">45.4767, -74.0537</named-content></named-content>), 22.III.2021, R. Vigneault, white tulle fabric interception trap in a compost site [Collected with permit] (1, <abbrev xmlns:xlink="http://www.w3.org/1999/xlink" xlink:title="Robert Vigneault Insect Collection (private collection)" id="ABBRID0EGSAI" xlink:type="simple">RVC</abbrev>); 12.X.2022, P. de Tonnancour and R. Vigneault, white tulle fabric interception trap [Collected with permit] (2, <abbrev xmlns:xlink="http://www.w3.org/1999/xlink" xlink:title="Pierre de Tonnancour Insect Collection (private collection)" id="ABBRID0EKSAI" xlink:type="simple">PdTC</abbrev>; 1, <abbrev xmlns:xlink="http://www.w3.org/1999/xlink" xlink:title="Robert Vigneault Insect Collection (private collection)" id="ABBRID0EOSAI" xlink:type="simple">RVC</abbrev>). - <bold>MRC de l’Île-d’Orléans</bold>, Saint-Pierre-de-l’Île-d’Orléans (<named-content xmlns:xlink="http://www.w3.org/1999/xlink" content-type="dwc:verbatimCoordinates" xlink:type="simple"><named-content content-type="geo-json" specific-use="{&#34;type&#34;:&#34;Point&#34;,&#34;coordinates&#34;:[-71.063600,46.880900]}" id="NCID0EXSAI" xlink:type="simple">46.8809, -71.0636</named-content></named-content>), 5.X.2023, 16:00–18:00, L. Leclerc, white tulle fabric interception trap (1, <abbrev xmlns:xlink="http://www.w3.org/1999/xlink" xlink:title="Ludovic Leclerc Insect Collection (private collection)" id="ABBRID0E3SAI" xlink:type="simple">LLC</abbrev>). - <bold>MRC de Vaudreuil-Soulanges</bold>, Terrasse-Vaudreuil (<named-content xmlns:xlink="http://www.w3.org/1999/xlink" content-type="dwc:verbatimCoordinates" xlink:type="simple"><named-content content-type="geo-json" specific-use="{&#34;type&#34;:&#34;Point&#34;,&#34;coordinates&#34;:[-73.992200,45.392300]}" id="NCID0EFTAI" xlink:type="simple">45.3923, -73.9922</named-content></named-content>), 26-IX-2011, P. de Tonnancour, fermented cantaloup (1, <abbrev xmlns:xlink="http://www.w3.org/1999/xlink" xlink:title="Pierre de Tonnancour Insect Collection (private collection)" id="ABBRID0EKTAI" xlink:type="simple">PdTC</abbrev>); 27.IX.2018, P. de Tonnancour, attracted to a compost heap (1, <abbrev xmlns:xlink="http://www.w3.org/1999/xlink" xlink:title="Pierre de Tonnancour Insect Collection (private collection)" id="ABBRID0EOTAI" xlink:type="simple">PdTC</abbrev>); 7.X.2021, P. de Tonnancour, composted grass clippings (1, <abbrev xmlns:xlink="http://www.w3.org/1999/xlink" xlink:title="Pierre de Tonnancour Insect Collection (private collection)" id="ABBRID0ESTAI" xlink:type="simple">PdTC</abbrev>); 30.IX.2023, 15:00–17:00, P. de Tonnancour, white tulle fabric interception trap (1, <abbrev xmlns:xlink="http://www.w3.org/1999/xlink" xlink:title="Pierre de Tonnancour Insect Collection (private collection)" id="ABBRID0EWTAI" xlink:type="simple">PdTC</abbrev>). - <bold>Ville de Gatineau</bold>, Aylmer [Ouest Forêt Boucher], 15.IV.2010, V. Théberge &amp; L. LeSage, Berlese of porcupine dung in a hollow base of a large maple tree, in a mixed forest (1, <abbrev xmlns:xlink="http://www.w3.org/1999/xlink" xlink:title="Canadian National Collection of Insects, Arachnids, and Nematodes" id="ABBRID0E3TAI" xlink:type="simple">CNC</abbrev>); same except 6.IV.2010 (4, <abbrev xmlns:xlink="http://www.w3.org/1999/xlink" xlink:title="Canadian National Collection of Insects, Arachnids, and Nematodes" id="ABBRID0EAUAI" xlink:type="simple">CNC</abbrev>).</p></tp:treatment-sec><tp:treatment-sec sec-type="distribution" id="SECID0EEUAI"><title>Distribution in Canada.</title><p><abbrev xmlns:xlink="http://www.w3.org/1999/xlink" xlink:title="Ontario" id="ABBRID0EKUAI" xlink:type="simple">ON</abbrev>, <bold><abbrev xmlns:xlink="http://www.w3.org/1999/xlink" xlink:title="Quebec" id="ABBRID0EPUAI" xlink:type="simple">QC</abbrev></bold>, <abbrev xmlns:xlink="http://www.w3.org/1999/xlink" xlink:title="New Brunswick" id="ABBRID0ETUAI" xlink:type="simple">NB</abbrev> (<xref ref-type="bibr" rid="B4">Bousquet et al. 2013</xref>) - <bold>New to Quebec</bold>.</p></tp:treatment-sec><ref-list><ref id="B42"><mixed-citation xmlns:xlink="http://www.w3.org/1999/xlink" xlink:type="simple"><person-group><name name-style="western"><surname>Majka</surname><given-names>CG</given-names></name><name name-style="western"><surname>Michaud</surname><given-names>JP</given-names></name><name name-style="western"><surname>Moreau</surname><given-names>G</given-names></name></person-group> (<year>2009a</year>) <article-title>Adventive species of <italic><tp:taxon-name><tp:taxon-name-part taxon-name-part-type="genus">Quedius</tp:taxon-name-part></tp:taxon-name></italic> (<tp:taxon-name><tp:taxon-name-part taxon-name-part-type="order">Coleoptera</tp:taxon-name-part></tp:taxon-name>, <tp:taxon-name><tp:taxon-name-part taxon-name-part-type="family">Staphylinidae</tp:taxon-name-part></tp:taxon-name>) in North America: A survey and new Canadian record.</article-title><source>ZooKeys</source><volume>22</volume>: <fpage>341</fpage>–<lpage>345</lpage>. <ext-link xlink:href="10.3897/zookeys.22.207" ext-link-type="doi" xlink:type="simple">https://doi.org/10.3897/zookeys.22.207</ext-link></mixed-citation></ref><ref id="B55"><mixed-citation xmlns:xlink="http://www.w3.org/1999/xlink" xlink:type="simple"><person-group><name name-style="western"><surname>Smetana</surname><given-names>A</given-names></name></person-group> (<year>1971</year>) <article-title>Revision of the tribe <tp:taxon-name><tp:taxon-name-part taxon-name-part-type="tribe">Quediini</tp:taxon-name-part></tp:taxon-name> of North America north of Mexico (<tp:taxon-name><tp:taxon-name-part taxon-name-part-type="order">Coleoptera</tp:taxon-name-part></tp:taxon-name>: <tp:taxon-name><tp:taxon-name-part taxon-name-part-type="family">Staphylinidae</tp:taxon-name-part></tp:taxon-name>).</article-title><source>Memoirs of the Entomological Society of Canada</source><volume>103</volume>(<issue>79</issue>): <fpage>1</fpage>–<lpage>303</lpage>. <ext-link xlink:href="10.4039/entm10379fv" ext-link-type="doi" xlink:type="simple">https://doi.org/10.4039/entm10379fv</ext-link></mixed-citation></ref><ref id="B7"><mixed-citation xmlns:xlink="http://www.w3.org/1999/xlink" xlink:type="simple"><person-group><name name-style="western"><surname>Brunke</surname><given-names>A</given-names></name><name name-style="western"><surname>Marshall</surname><given-names>S</given-names></name></person-group> (<year>2011</year>) <article-title>Contributions to the faunistics and bionomics of <tp:taxon-name><tp:taxon-name-part taxon-name-part-type="family">Staphylinidae</tp:taxon-name-part></tp:taxon-name> (<tp:taxon-name><tp:taxon-name-part taxon-name-part-type="order">Coleoptera</tp:taxon-name-part></tp:taxon-name>) in northeastern North America: Discoveries made through study of the University of Guelph Insect Collection, Ontario, Canada.</article-title><source>ZooKeys</source><volume>75</volume>: <fpage>29</fpage>–<lpage>68</lpage>. <ext-link xlink:href="10.3897/zookeys.75.767" ext-link-type="doi" xlink:type="simple">https://doi.org/10.3897/zookeys.75.767</ext-link></mixed-citation></ref><ref id="B4"><mixed-citation xmlns:xlink="http://www.w3.org/1999/xlink" xlink:type="simple"><person-group><name name-style="western"><surname>Bousquet</surname><given-names>Y</given-names></name><name name-style="western"><surname>Bouchard</surname><given-names>P</given-names></name><name name-style="western"><surname>Davies</surname><given-names>AE</given-names></name><name name-style="western"><surname>Sikes</surname><given-names>D</given-names></name></person-group> (<year>2013</year>) <source>Checklist of beetles (<tp:taxon-name><tp:taxon-name-part taxon-name-part-type="order">Coleoptera</tp:taxon-name-part></tp:taxon-name>) of Canada and Alaska. Pensoft Series Faunistica No.</source><publisher-name>109</publisher-name>, <publisher-loc>Sofia-Moscow</publisher-loc>, <size units="page">402 pp</size>. <ext-link xlink:href="10.3897/zookeys.360.4742" ext-link-type="doi" xlink:type="simple">https://doi.org/10.3897/zookeys.360.4742</ext-link></mixed-citation></ref></ref-list></tp:taxon-treatment>
