# Supplementary material for: ﻿New records of rove beetles from the Province of Quebec, and additional provincial records in Canada (Coleoptera, Staphylinidae)
Source: Zookeys. 2024 Apr 1;1196:303–29. doi: 10.3897/zookeys.1196.118698 (PMC11015092; doi:10.3897/zookeys.1196.118698)
Supplement: XML Treatment for Hypnogyra gularis [file zookeys.1196.118698-treatment23.xml]

<!DOCTYPE tp:taxon-treatment
  PUBLIC "-//TaxonX//DTD Taxonomic Treatment Publishing DTD v0 20100105//EN" "tax-treatment-NSO.dtd">
<tp:taxon-treatment xmlns:tp="http://www.plazi.org/taxpub"><tp:treatment-meta><kwd-group><label>Taxon classification</label><kwd>
              <named-content content-type="kingdom">Animalia</named-content>
            </kwd><kwd>
              <named-content content-type="order">Coleoptera</named-content>
            </kwd><kwd>
              <named-content content-type="family">Staphylinidae</named-content>
            </kwd></kwd-group><mixed-citation publication-type="journal"><person-group><name><surname>Bédard</surname><given-names>Nicolas</given-names></name><name><surname>Brunke</surname><given-names>Adam</given-names></name><name><surname>Bloin</surname><given-names>Pierrick</given-names></name><name><surname>Leclerc</surname><given-names>Ludovic</given-names></name></person-group><article-title>﻿New records of rove beetles from the Province of Quebec, and additional provincial records in Canada (<tp:taxon-name><tp:taxon-name-part taxon-name-part-type="order">Coleoptera</tp:taxon-name-part></tp:taxon-name>, <tp:taxon-name><tp:taxon-name-part taxon-name-part-type="family">Staphylinidae</tp:taxon-name-part></tp:taxon-name>)</article-title><source>Zookeys</source><day>01</day><month>04</month><year>2024</year><volume>1196</volume><fpage>303</fpage><lpage>329</lpage><pub-id pub-id-type="doi">10.3897/zookeys.1196.118698</pub-id></mixed-citation></tp:treatment-meta><tp:nomenclature><label>﻿</label><tp:taxon-name>
            <object-id xmlns:xlink="http://www.w3.org/1999/xlink" content-type="arpha" xlink:type="simple">B80BBDF1-DE36-58B6-8FB1-19353C178109</object-id>
            <tp:taxon-name-part taxon-name-part-type="genus" reg="Hypnogyra">Hypnogyra</tp:taxon-name-part>
            <tp:taxon-name-part taxon-name-part-type="species" reg="gularis">gularis</tp:taxon-name-part>
          </tp:taxon-name><tp:taxon-authority>(LeConte, 1880)</tp:taxon-authority><xref ref-type="fig" rid="F5">Fig. 9</xref></tp:nomenclature><tp:treatment-sec sec-type="notes" id="SECID0EGWAI"><title>Note.</title><p>See <xref ref-type="bibr" rid="B56">Smetana (1982)</xref> for identification. This species has been previously reported from New Brunswick (Webster et al. 2012h) and Ontario (<xref ref-type="bibr" rid="B4">Bousquet et al. 2013</xref>). Not much has been reported about its biology, though <xref ref-type="bibr" rid="B56">Smetana (1982)</xref> suspected that it prefers microhabitats similar to those of the Central European species, <italic><tp:taxon-name><tp:taxon-name-part taxon-name-part-type="genus" reg="Hypnogyra">H.</tp:taxon-name-part><tp:taxon-name-part taxon-name-part-type="species" reg="angularis">angularis</tp:taxon-name-part></tp:taxon-name></italic> (Ganglbauer, 1895), which is associated with tree-holes and similar microhabitats, and often cohabitates with wood-nesting ants. One of us (AJB) has repeatedly collected series of this species in tree-holes (oaks, beech, sugar maple) in Ontario, confirming the hypothesis of <xref ref-type="bibr" rid="B56">Smetana (1982)</xref>.</p></tp:treatment-sec><tp:treatment-sec sec-type="Specimen data" id="SECID0EHXAI"><title>Specimen data.</title><p><bold>Canada: QUEBEC – Ville de Québec</bold>, Sainte-Foy (<named-content xmlns:xlink="http://www.w3.org/1999/xlink" content-type="dwc:verbatimCoordinates" xlink:type="simple"><named-content content-type="geo-json" specific-use="{&#34;type&#34;:&#34;Point&#34;,&#34;coordinates&#34;:[-71.291400,46.787400]}" id="NCID0ESXAI" xlink:type="simple">46.7874, -71.2914)</named-content></named-content>, 17.V.2021, L. Leclerc, white tulle fabric interception trap (1, <abbrev xmlns:xlink="http://www.w3.org/1999/xlink" xlink:title="Ludovic Leclerc Insect Collection (private collection)" id="ABBRID0EXXAI" xlink:type="simple">LLC</abbrev>). – <bold>MRC des Deux-Montagnes</bold>, Parc National d’Oka (<named-content xmlns:xlink="http://www.w3.org/1999/xlink" content-type="dwc:verbatimCoordinates" xlink:type="simple"><named-content content-type="geo-json" specific-use="{&#34;type&#34;:&#34;Point&#34;,&#34;coordinates&#34;:[-74.053700,45.476700]}" id="NCID0EAYAI" xlink:type="simple">45.4767, -74.0537</named-content></named-content>), 5.V.2019, R. Vigneault, white tulle fabric interception trap in a compost site [Collected with permit] (1, <abbrev xmlns:xlink="http://www.w3.org/1999/xlink" xlink:title="Ludovic Leclerc Insect Collection (private collection)" id="ABBRID0EFYAI" xlink:type="simple">LLC</abbrev>); 20.V.2019 (11, <abbrev xmlns:xlink="http://www.w3.org/1999/xlink" xlink:title="Ludovic Leclerc Insect Collection (private collection)" id="ABBRID0EJYAI" xlink:type="simple">LLC</abbrev>); La Grande Baie (<named-content xmlns:xlink="http://www.w3.org/1999/xlink" content-type="dwc:verbatimCoordinates" xlink:type="simple"><named-content content-type="geo-json" specific-use="{&#34;type&#34;:&#34;Point&#34;,&#34;coordinates&#34;:[-74.005600,45.492700]}" id="NCID0EQYAI" xlink:type="simple">45.4927, -74.0056</named-content></named-content>), 10.V.2022, 15:00–16:00, P. de Tonnancour, white tulle fabric interception trap in a sugar maple stand [Collected with permit] (1, <abbrev xmlns:xlink="http://www.w3.org/1999/xlink" xlink:title="Pierre de Tonnancour Insect Collection (private collection)" id="ABBRID0EVYAI" xlink:type="simple">PdTC</abbrev>). – <bold>MRC du Haut-St-Laurent</bold>, Havelock (<named-content xmlns:xlink="http://www.w3.org/1999/xlink" content-type="dwc:verbatimCoordinates" xlink:type="simple"><named-content content-type="geo-json" specific-use="{&#34;type&#34;:&#34;Point&#34;,&#34;coordinates&#34;:[-73.800528,45.026750]}" id="NCID0E5YAI" xlink:type="simple">45.026750, -73.800528</named-content></named-content>), 3–18.VI.2023, N. Bédard, Canopy cross-vane trap with fermentation bait (1, <abbrev xmlns:xlink="http://www.w3.org/1999/xlink" xlink:title="Nicolas Bédard Insect Collection (private collection)" id="ABBRID0EDZAI" xlink:type="simple">NBC</abbrev>); Same locality and collector but 18.VI-3.VII.2023, interception trap in a maple and oak forest (1, <abbrev xmlns:xlink="http://www.w3.org/1999/xlink" xlink:title="Nicolas Bédard Insect Collection (private collection)" id="ABBRID0EHZAI" xlink:type="simple">NBC</abbrev>).</p></tp:treatment-sec><tp:treatment-sec sec-type="distribution" id="SECID0ELZAI"><title>Distribution in Canada.</title><p><abbrev xmlns:xlink="http://www.w3.org/1999/xlink" xlink:title="Ontario" id="ABBRID0ERZAI" xlink:type="simple">ON</abbrev>, <bold><abbrev xmlns:xlink="http://www.w3.org/1999/xlink" xlink:title="Quebec" id="ABBRID0EWZAI" xlink:type="simple">QC</abbrev></bold>, <abbrev xmlns:xlink="http://www.w3.org/1999/xlink" xlink:title="New Brunswick" id="ABBRID0E1ZAI" xlink:type="simple">NB</abbrev> (<xref ref-type="bibr" rid="B4">Bousquet et al. 2013</xref>) - <bold>New to Quebec</bold>.</p></tp:treatment-sec><tp:treatment-sec><!--Section generated to contain objects referenced in tp:taxon-treatment.--><fig id="F5" position="float" orientation="portrait"><object-id xmlns:xlink="http://www.w3.org/1999/xlink" content-type="doi" xlink:type="simple">10.3897/zookeys.1196.118698.figures8-9</object-id><object-id xmlns:xlink="http://www.w3.org/1999/xlink" content-type="arpha" xlink:type="simple">74302E59-63C9-5E94-A42F-CCB153C97918</object-id><label>Figures 8, 9.</label><caption><p>Habitus and aedeagus of <bold>8</bold><italic><tp:taxon-name><tp:taxon-name-part taxon-name-part-type="genus" reg="Philonthus">Philonthus</tp:taxon-name-part><tp:taxon-name-part taxon-name-part-type="species" reg="hepaticus">hepaticus</tp:taxon-name-part></tp:taxon-name></italic> Erichson, 1840, aedeagus ventral view <bold>9</bold><italic><tp:taxon-name><tp:taxon-name-part taxon-name-part-type="genus" reg="Hypnogyra">Hypnogyra</tp:taxon-name-part><tp:taxon-name-part taxon-name-part-type="species" reg="gularis">gularis</tp:taxon-name-part></tp:taxon-name></italic> (LeConte, 1880), habitus only.</p></caption><graphic xmlns:xlink="http://www.w3.org/1999/xlink" xlink:href="zookeys-1196-303_article-118698__-g005.jpg" position="float" orientation="portrait" xlink:type="simple" id="oo_1013257.jpg"><uri content-type="original_file" xlink:type="simple">https://binary.pensoft.net/fig/1013257</uri></graphic></fig></tp:treatment-sec><ref-list><ref id="B56"><mixed-citation xmlns:xlink="http://www.w3.org/1999/xlink" xlink:type="simple"><person-group><name name-style="western"><surname>Smetana</surname><given-names>A</given-names></name></person-group> (<year>1982</year>) Revision of the subfamily <tp:taxon-name><tp:taxon-name-part taxon-name-part-type="subfamily">Xantholininae</tp:taxon-name-part></tp:taxon-name> of America north of Mexico (<tp:taxon-name><tp:taxon-name-part taxon-name-part-type="order">Coleoptera</tp:taxon-name-part></tp:taxon-name>: <tp:taxon-name><tp:taxon-name-part taxon-name-part-type="family">Staphylinidae</tp:taxon-name-part></tp:taxon-name>). Memoirs of the Entomological Society of Canada 114(S120): 1–389. <ext-link xlink:href="10.4039/entm114120fv" ext-link-type="doi" xlink:type="simple">https://doi.org/10.4039/entm114120fv</ext-link></mixed-citation></ref><ref id="B4"><mixed-citation xmlns:xlink="http://www.w3.org/1999/xlink" xlink:type="simple"><person-group><name name-style="western"><surname>Bousquet</surname><given-names>Y</given-names></name><name name-style="western"><surname>Bouchard</surname><given-names>P</given-names></name><name name-style="western"><surname>Davies</surname><given-names>AE</given-names></name><name name-style="western"><surname>Sikes</surname><given-names>D</given-names></name></person-group> (<year>2013</year>) <source>Checklist of beetles (<tp:taxon-name><tp:taxon-name-part taxon-name-part-type="order">Coleoptera</tp:taxon-name-part></tp:taxon-name>) of Canada and Alaska. Pensoft Series Faunistica No.</source><publisher-name>109</publisher-name>, <publisher-loc>Sofia-Moscow</publisher-loc>, <size units="page">402 pp</size>. <ext-link xlink:href="10.3897/zookeys.360.4742" ext-link-type="doi" xlink:type="simple">https://doi.org/10.3897/zookeys.360.4742</ext-link></mixed-citation></ref></ref-list></tp:taxon-treatment>
