# Supplementary material for: ﻿New records of rove beetles from the Province of Quebec, and additional provincial records in Canada (Coleoptera, Staphylinidae)
Source: Zookeys. 2024 Apr 1;1196:303–29. doi: 10.3897/zookeys.1196.118698 (PMC11015092; doi:10.3897/zookeys.1196.118698)
Supplement: XML Treatment for Gauropterus fulgidus [file zookeys.1196.118698-treatment24.xml]

<!DOCTYPE tp:taxon-treatment
  PUBLIC "-//TaxonX//DTD Taxonomic Treatment Publishing DTD v0 20100105//EN" "tax-treatment-NSO.dtd">
<tp:taxon-treatment xmlns:tp="http://www.plazi.org/taxpub"><tp:treatment-meta><kwd-group><label>Taxon classification</label><kwd>
              <named-content content-type="kingdom">Animalia</named-content>
            </kwd><kwd>
              <named-content content-type="order">Coleoptera</named-content>
            </kwd><kwd>
              <named-content content-type="family">Staphylinidae</named-content>
            </kwd></kwd-group><mixed-citation publication-type="journal"><person-group><name><surname>Bédard</surname><given-names>Nicolas</given-names></name><name><surname>Brunke</surname><given-names>Adam</given-names></name><name><surname>Bloin</surname><given-names>Pierrick</given-names></name><name><surname>Leclerc</surname><given-names>Ludovic</given-names></name></person-group><article-title>﻿New records of rove beetles from the Province of Quebec, and additional provincial records in Canada (<tp:taxon-name><tp:taxon-name-part taxon-name-part-type="order">Coleoptera</tp:taxon-name-part></tp:taxon-name>, <tp:taxon-name><tp:taxon-name-part taxon-name-part-type="family">Staphylinidae</tp:taxon-name-part></tp:taxon-name>)</article-title><source>Zookeys</source><day>01</day><month>04</month><year>2024</year><volume>1196</volume><fpage>303</fpage><lpage>329</lpage><pub-id pub-id-type="doi">10.3897/zookeys.1196.118698</pub-id></mixed-citation></tp:treatment-meta><tp:nomenclature><label>﻿</label><tp:taxon-name>
            <object-id xmlns:xlink="http://www.w3.org/1999/xlink" content-type="arpha" xlink:type="simple">A92D0A63-0E49-564A-BC14-E44911D4996C</object-id>
            <tp:taxon-name-part taxon-name-part-type="genus" reg="Gauropterus">Gauropterus</tp:taxon-name-part>
            <tp:taxon-name-part taxon-name-part-type="species" reg="fulgidus">fulgidus</tp:taxon-name-part>
          </tp:taxon-name><tp:taxon-authority>(Fabricius, 1787)*</tp:taxon-authority><xref ref-type="fig" rid="F6">Fig. 10</xref></tp:nomenclature><tp:treatment-sec sec-type="notes" id="SECID0EN2AI"><title>Note.</title><p>See <xref ref-type="bibr" rid="B56">Smetana (1982)</xref> for identification. This very characteristic and large xantholinine beetle was accidentally introduced to North America from Europe in the 19<sup>th</sup> century and is now found in both the western and eastern parts of North America (<xref ref-type="bibr" rid="B56">Smetana 1982</xref>). We report here the first occurrences of this species in the province of Quebec.</p><fig id="F6" position="float" orientation="portrait"><object-id xmlns:xlink="http://www.w3.org/1999/xlink" content-type="doi" xlink:type="simple">10.3897/zookeys.1196.118698.figures10-11</object-id><object-id xmlns:xlink="http://www.w3.org/1999/xlink" content-type="arpha" xlink:type="simple">8F269765-DAE6-54FC-983D-68FBB26AECA5</object-id><label>Figures 10, 11.</label><caption><p>Habitus of <bold>10</bold><italic><tp:taxon-name><tp:taxon-name-part taxon-name-part-type="genus" reg="Gauropterus">Gauropterus</tp:taxon-name-part><tp:taxon-name-part taxon-name-part-type="species" reg="fulgidus">fulgidus</tp:taxon-name-part></tp:taxon-name></italic> (Fabricius, 1787) <bold>11</bold><italic><tp:taxon-name><tp:taxon-name-part taxon-name-part-type="genus" reg="Phacophallus">Phacophallus</tp:taxon-name-part><tp:taxon-name-part taxon-name-part-type="species" reg="pallidipennis">pallidipennis</tp:taxon-name-part></tp:taxon-name></italic> (Motschulsky, 1858).</p></caption><graphic xmlns:xlink="http://www.w3.org/1999/xlink" xlink:href="zookeys-1196-303_article-118698__-g006.jpg" position="float" orientation="portrait" xlink:type="simple" id="oo_1013258.jpg"><uri content-type="original_file" xlink:type="simple">https://binary.pensoft.net/fig/1013258</uri></graphic></fig></tp:treatment-sec><tp:treatment-sec sec-type="Specimen data" id="SECID0EE4AI"><title>Specimen data.</title><p><bold>Canada: QUEBEC – MRC des Deux-Montagnes</bold>, Parc National d’Oka (<named-content xmlns:xlink="http://www.w3.org/1999/xlink" content-type="dwc:verbatimCoordinates" xlink:type="simple"><named-content content-type="geo-json" specific-use="{&#34;type&#34;:&#34;Point&#34;,&#34;coordinates&#34;:[-74.053690,45.476714]}" id="NCID0EP4AI" xlink:type="simple">45.476714, -74.053690</named-content></named-content>), 27.V.2023, R. Vigneault, white tulle fabric interception trap in a compost site [Collected with permit] (1, <abbrev xmlns:xlink="http://www.w3.org/1999/xlink" xlink:title="Nicolas Bédard Insect Collection (private collection)" id="ABBRID0EU4AI" xlink:type="simple">NBC</abbrev>). – <bold>Ville de Québec</bold>, Beauport (<named-content xmlns:xlink="http://www.w3.org/1999/xlink" content-type="dwc:verbatimCoordinates" xlink:type="simple"><named-content content-type="geo-json" specific-use="{&#34;type&#34;:&#34;Point&#34;,&#34;coordinates&#34;:[-71.198700,46.942100]}" id="NCID0E44AI" xlink:type="simple">46.9421, -71.1987</named-content></named-content>), 21.V.2021, N. Bédard, white tulle fabric interception trap (1, <abbrev xmlns:xlink="http://www.w3.org/1999/xlink" xlink:title="Nicolas Bédard Insect Collection (private collection)" id="ABBRID0EF5AI" xlink:type="simple">NBC</abbrev>); Sainte-Foy (<named-content xmlns:xlink="http://www.w3.org/1999/xlink" content-type="dwc:verbatimCoordinates" xlink:type="simple"><named-content content-type="geo-json" specific-use="{&#34;type&#34;:&#34;Point&#34;,&#34;coordinates&#34;:[-71.280600,46.792100]}" id="NCID0EM5AI" xlink:type="simple">46.7921, -71.2806</named-content></named-content>), 15.X.2022, L. Leclerc, sifted from dried vegetal debris (2, <abbrev xmlns:xlink="http://www.w3.org/1999/xlink" xlink:title="Ludovic Leclerc Insect Collection (private collection)" id="ABBRID0ER5AI" xlink:type="simple">LLC</abbrev>); Cité-Universitaire (<named-content xmlns:xlink="http://www.w3.org/1999/xlink" content-type="dwc:verbatimCoordinates" xlink:type="simple"><named-content content-type="geo-json" specific-use="{&#34;type&#34;:&#34;Point&#34;,&#34;coordinates&#34;:[-71.268600,46.786300]}" id="NCID0EY5AI" xlink:type="simple">46.7863, -71.2686</named-content></named-content>), 26.X.2022, P. Bloin, sifted from wood chips (2, <abbrev xmlns:xlink="http://www.w3.org/1999/xlink" xlink:title="Pierrick Bloin Insect Collection (private collection)" id="ABBRID0E45AI" xlink:type="simple">PBC</abbrev>).</p></tp:treatment-sec><tp:treatment-sec sec-type="distribution" id="SECID0EB6AI"><title>Distribution in Canada.</title><p><abbrev xmlns:xlink="http://www.w3.org/1999/xlink" xlink:title="Ontario" id="ABBRID0EH6AI" xlink:type="simple">ON</abbrev>, <bold><abbrev xmlns:xlink="http://www.w3.org/1999/xlink" xlink:title="Quebec" id="ABBRID0EM6AI" xlink:type="simple">QC</abbrev></bold> (<xref ref-type="bibr" rid="B4">Bousquet et al. 2013</xref>) - <bold>New to Quebec</bold>.</p></tp:treatment-sec><ref-list><ref id="B56"><mixed-citation xmlns:xlink="http://www.w3.org/1999/xlink" xlink:type="simple"><person-group><name name-style="western"><surname>Smetana</surname><given-names>A</given-names></name></person-group> (<year>1982</year>) Revision of the subfamily <tp:taxon-name><tp:taxon-name-part taxon-name-part-type="subfamily">Xantholininae</tp:taxon-name-part></tp:taxon-name> of America north of Mexico (<tp:taxon-name><tp:taxon-name-part taxon-name-part-type="order">Coleoptera</tp:taxon-name-part></tp:taxon-name>: <tp:taxon-name><tp:taxon-name-part taxon-name-part-type="family">Staphylinidae</tp:taxon-name-part></tp:taxon-name>). Memoirs of the Entomological Society of Canada 114(S120): 1–389. <ext-link xlink:href="10.4039/entm114120fv" ext-link-type="doi" xlink:type="simple">https://doi.org/10.4039/entm114120fv</ext-link></mixed-citation></ref><ref id="B4"><mixed-citation xmlns:xlink="http://www.w3.org/1999/xlink" xlink:type="simple"><person-group><name name-style="western"><surname>Bousquet</surname><given-names>Y</given-names></name><name name-style="western"><surname>Bouchard</surname><given-names>P</given-names></name><name name-style="western"><surname>Davies</surname><given-names>AE</given-names></name><name name-style="western"><surname>Sikes</surname><given-names>D</given-names></name></person-group> (<year>2013</year>) <source>Checklist of beetles (<tp:taxon-name><tp:taxon-name-part taxon-name-part-type="order">Coleoptera</tp:taxon-name-part></tp:taxon-name>) of Canada and Alaska. Pensoft Series Faunistica No.</source><publisher-name>109</publisher-name>, <publisher-loc>Sofia-Moscow</publisher-loc>, <size units="page">402 pp</size>. <ext-link xlink:href="10.3897/zookeys.360.4742" ext-link-type="doi" xlink:type="simple">https://doi.org/10.3897/zookeys.360.4742</ext-link></mixed-citation></ref></ref-list></tp:taxon-treatment>
