# Supplementary material for: ﻿New records of rove beetles from the Province of Quebec, and additional provincial records in Canada (Coleoptera, Staphylinidae)
Source: Zookeys. 2024 Apr 1;1196:303–29. doi: 10.3897/zookeys.1196.118698 (PMC11015092; doi:10.3897/zookeys.1196.118698)
Supplement: XML Treatment for Phacophallus pallidipennis [file zookeys.1196.118698-treatment25.xml]

<!DOCTYPE tp:taxon-treatment
  PUBLIC "-//TaxonX//DTD Taxonomic Treatment Publishing DTD v0 20100105//EN" "tax-treatment-NSO.dtd">
<tp:taxon-treatment xmlns:tp="http://www.plazi.org/taxpub"><tp:treatment-meta><kwd-group><label>Taxon classification</label><kwd>
              <named-content content-type="kingdom">Animalia</named-content>
            </kwd><kwd>
              <named-content content-type="order">Coleoptera</named-content>
            </kwd><kwd>
              <named-content content-type="family">Staphylinidae</named-content>
            </kwd></kwd-group><mixed-citation publication-type="journal"><person-group><name><surname>Bédard</surname><given-names>Nicolas</given-names></name><name><surname>Brunke</surname><given-names>Adam</given-names></name><name><surname>Bloin</surname><given-names>Pierrick</given-names></name><name><surname>Leclerc</surname><given-names>Ludovic</given-names></name></person-group><article-title>﻿New records of rove beetles from the Province of Quebec, and additional provincial records in Canada (<tp:taxon-name><tp:taxon-name-part taxon-name-part-type="order">Coleoptera</tp:taxon-name-part></tp:taxon-name>, <tp:taxon-name><tp:taxon-name-part taxon-name-part-type="family">Staphylinidae</tp:taxon-name-part></tp:taxon-name>)</article-title><source>Zookeys</source><day>01</day><month>04</month><year>2024</year><volume>1196</volume><fpage>303</fpage><lpage>329</lpage><pub-id pub-id-type="doi">10.3897/zookeys.1196.118698</pub-id></mixed-citation></tp:treatment-meta><tp:nomenclature><label>﻿</label><tp:taxon-name>
            <object-id xmlns:xlink="http://www.w3.org/1999/xlink" content-type="arpha" xlink:type="simple">0FCC308D-1FA4-5502-9ECA-1458A81B89B9</object-id>
            <tp:taxon-name-part taxon-name-part-type="genus" reg="Phacophallus">Phacophallus</tp:taxon-name-part>
            <tp:taxon-name-part taxon-name-part-type="species" reg="pallidipennis">pallidipennis</tp:taxon-name-part>
          </tp:taxon-name><tp:taxon-authority>(Motschulsky, 1858)*</tp:taxon-authority><xref ref-type="fig" rid="F6">Fig. 11</xref></tp:nomenclature><tp:treatment-sec sec-type="notes" id="SECID0E6ABI"><title>Note.</title><p>See <xref ref-type="bibr" rid="B56">Smetana (1982)</xref> for identification. This Oriental species is adventive in Europe, North America, Africa and the Australian region, and was initially identified in North America in 1904 along the western coast. Since then, it has been observed in various locations across the continent. The first detection in the eastern part of North America was in New York in 1931 (<xref ref-type="bibr" rid="B56">Smetana 1982</xref>). The records given below represent its first detection in Canada and are the northernmost known. It is generally a species that is more commonly found in warmer and southern regions of North America (<xref ref-type="bibr" rid="B56">Smetana 1982</xref>). It was previously reported as <italic><tp:taxon-name><tp:taxon-name-part taxon-name-part-type="genus" reg="Phacophallus">Phacophallus</tp:taxon-name-part><tp:taxon-name-part taxon-name-part-type="species" reg="tricolor">tricolor</tp:taxon-name-part></tp:taxon-name></italic> in most recent works (including <xref ref-type="bibr" rid="B56">Smetana 1982</xref>), but was synonymized with <italic><tp:taxon-name><tp:taxon-name-part taxon-name-part-type="genus" reg="Phacophallus">Phacophallus</tp:taxon-name-part><tp:taxon-name-part taxon-name-part-type="species" reg="pallidipennis">pallidipennis</tp:taxon-name-part></tp:taxon-name></italic> by <xref ref-type="bibr" rid="B3">Bordoni (2002)</xref>.</p></tp:treatment-sec><tp:treatment-sec sec-type="Specimen data" id="SECID0EPCBI"><title>Specimen data.</title><p><bold>Canada: QUEBEC – MRC de Marguerite-D’Youville</bold>, Varennes, C. Chantal, 8.IX.2020 (1), 11.IX.2020 (2), 17.X.2020 (2), 23.X.2020 (4), 17.VIII.2021 (2), sifting dead grass (13, <abbrev xmlns:xlink="http://www.w3.org/1999/xlink" xlink:title="Claude Chantal Insect collection (private collection)" id="ABBRID0EXCBI" xlink:type="simple">CCC</abbrev>). – <bold>Ville de Québec</bold>, Cité-Universitaire (<named-content xmlns:xlink="http://www.w3.org/1999/xlink" content-type="dwc:verbatimCoordinates" xlink:type="simple"><named-content content-type="geo-json" specific-use="{&#34;type&#34;:&#34;Point&#34;,&#34;coordinates&#34;:[-71.268700,46.786100]}" id="NCID0EADBI" xlink:type="simple">46.7861, -71.2687</named-content></named-content>), 23.X.2022, L. Leclerc, white tulle fabric interception trap (2, <abbrev xmlns:xlink="http://www.w3.org/1999/xlink" xlink:title="Ludovic Leclerc Insect Collection (private collection)" id="ABBRID0EFDBI" xlink:type="simple">LLC</abbrev>); same locality except 26.X.2022, N. Bédard, sifting decomposing wood chips (1, <abbrev xmlns:xlink="http://www.w3.org/1999/xlink" xlink:title="Nicolas Bédard Insect Collection (private collection)" id="ABBRID0EJDBI" xlink:type="simple">NBC</abbrev>); same locality and method except 28.X.2022 (3, <abbrev xmlns:xlink="http://www.w3.org/1999/xlink" xlink:title="Pierrick Bloin Insect Collection (private collection)" id="ABBRID0ENDBI" xlink:type="simple">PBC</abbrev>).</p></tp:treatment-sec><tp:treatment-sec sec-type="distribution" id="SECID0ERDBI"><title>Distribution in Canada.</title><p><abbrev xmlns:xlink="http://www.w3.org/1999/xlink" xlink:title="Quebec" id="ABBRID0EXDBI" xlink:type="simple">QC</abbrev>. - <bold>New to Quebec and Canada</bold>.</p></tp:treatment-sec><tp:treatment-sec><!--Section generated to contain objects referenced in tp:taxon-treatment.--><fig id="F6" position="float" orientation="portrait"><object-id xmlns:xlink="http://www.w3.org/1999/xlink" content-type="doi" xlink:type="simple">10.3897/zookeys.1196.118698.figures10-11</object-id><object-id xmlns:xlink="http://www.w3.org/1999/xlink" content-type="arpha" xlink:type="simple">8F269765-DAE6-54FC-983D-68FBB26AECA5</object-id><label>Figures 10, 11.</label><caption><p>Habitus of <bold>10</bold><italic><tp:taxon-name><tp:taxon-name-part taxon-name-part-type="genus" reg="Gauropterus">Gauropterus</tp:taxon-name-part><tp:taxon-name-part taxon-name-part-type="species" reg="fulgidus">fulgidus</tp:taxon-name-part></tp:taxon-name></italic> (Fabricius, 1787) <bold>11</bold><italic><tp:taxon-name><tp:taxon-name-part taxon-name-part-type="genus" reg="Phacophallus">Phacophallus</tp:taxon-name-part><tp:taxon-name-part taxon-name-part-type="species" reg="pallidipennis">pallidipennis</tp:taxon-name-part></tp:taxon-name></italic> (Motschulsky, 1858).</p></caption><graphic xmlns:xlink="http://www.w3.org/1999/xlink" xlink:href="zookeys-1196-303_article-118698__-g006.jpg" position="float" orientation="portrait" xlink:type="simple" id="oo_1013258.jpg"><uri content-type="original_file" xlink:type="simple">https://binary.pensoft.net/fig/1013258</uri></graphic></fig></tp:treatment-sec><ref-list><ref id="B56"><mixed-citation xmlns:xlink="http://www.w3.org/1999/xlink" xlink:type="simple"><person-group><name name-style="western"><surname>Smetana</surname><given-names>A</given-names></name></person-group> (<year>1982</year>) Revision of the subfamily <tp:taxon-name><tp:taxon-name-part taxon-name-part-type="subfamily">Xantholininae</tp:taxon-name-part></tp:taxon-name> of America north of Mexico (<tp:taxon-name><tp:taxon-name-part taxon-name-part-type="order">Coleoptera</tp:taxon-name-part></tp:taxon-name>: <tp:taxon-name><tp:taxon-name-part taxon-name-part-type="family">Staphylinidae</tp:taxon-name-part></tp:taxon-name>). Memoirs of the Entomological Society of Canada 114(S120): 1–389. <ext-link xlink:href="10.4039/entm114120fv" ext-link-type="doi" xlink:type="simple">https://doi.org/10.4039/entm114120fv</ext-link></mixed-citation></ref><ref id="B3"><mixed-citation xmlns:xlink="http://www.w3.org/1999/xlink" xlink:type="simple"><person-group><name name-style="western"><surname>Bordoni</surname><given-names>A</given-names></name></person-group> (<year>2002</year>) <source><tp:taxon-name><tp:taxon-name-part taxon-name-part-type="tribe">Xantholinini</tp:taxon-name-part></tp:taxon-name> della Regione Orientale (<tp:taxon-name><tp:taxon-name-part taxon-name-part-type="order">Coleoptera</tp:taxon-name-part></tp:taxon-name>: <tp:taxon-name><tp:taxon-name-part taxon-name-part-type="family">Staphylinidae</tp:taxon-name-part></tp:taxon-name>): Classificazione, Filogenesi e Revisione Tassonomica.</source><publisher-name>Monografie di Museo Regionale di Scienze Naturali</publisher-name>, <publisher-loc>Torino</publisher-loc>, <size units="page">998 pp</size>.</mixed-citation></ref></ref-list></tp:taxon-treatment>
