# Supplementary material for: ﻿New records of rove beetles from the Province of Quebec, and additional provincial records in Canada (Coleoptera, Staphylinidae)
Source: Zookeys. 2024 Apr 1;1196:303–29. doi: 10.3897/zookeys.1196.118698 (PMC11015092; doi:10.3897/zookeys.1196.118698)
Supplement: XML Treatment for Sepedophilus basalis [file zookeys.1196.118698-treatment27.xml]

<!DOCTYPE tp:taxon-treatment
  PUBLIC "-//TaxonX//DTD Taxonomic Treatment Publishing DTD v0 20100105//EN" "tax-treatment-NSO.dtd">
<tp:taxon-treatment xmlns:tp="http://www.plazi.org/taxpub"><tp:treatment-meta><kwd-group><label>Taxon classification</label><kwd>
              <named-content content-type="kingdom">Animalia</named-content>
            </kwd><kwd>
              <named-content content-type="order">Coleoptera</named-content>
            </kwd><kwd>
              <named-content content-type="family">Staphylinidae</named-content>
            </kwd></kwd-group><mixed-citation publication-type="journal"><person-group><name><surname>Bédard</surname><given-names>Nicolas</given-names></name><name><surname>Brunke</surname><given-names>Adam</given-names></name><name><surname>Bloin</surname><given-names>Pierrick</given-names></name><name><surname>Leclerc</surname><given-names>Ludovic</given-names></name></person-group><article-title>﻿New records of rove beetles from the Province of Quebec, and additional provincial records in Canada (<tp:taxon-name><tp:taxon-name-part taxon-name-part-type="order">Coleoptera</tp:taxon-name-part></tp:taxon-name>, <tp:taxon-name><tp:taxon-name-part taxon-name-part-type="family">Staphylinidae</tp:taxon-name-part></tp:taxon-name>)</article-title><source>Zookeys</source><day>01</day><month>04</month><year>2024</year><volume>1196</volume><fpage>303</fpage><lpage>329</lpage><pub-id pub-id-type="doi">10.3897/zookeys.1196.118698</pub-id></mixed-citation></tp:treatment-meta><tp:nomenclature><label>﻿</label><tp:taxon-name>
            <object-id xmlns:xlink="http://www.w3.org/1999/xlink" content-type="arpha" xlink:type="simple">E557E8F9-AD49-51F4-B52E-070D5A03397A</object-id>
            <tp:taxon-name-part taxon-name-part-type="genus" reg="Sepedophilus">Sepedophilus</tp:taxon-name-part>
            <tp:taxon-name-part taxon-name-part-type="species" reg="basalis">basalis</tp:taxon-name-part>
          </tp:taxon-name><tp:taxon-authority>(Erichson, 1839)</tp:taxon-authority><xref ref-type="fig" rid="F7">Fig. 12</xref></tp:nomenclature><tp:treatment-sec sec-type="notes" id="SECID0ERKBI"><title>Note.</title><p>See <xref ref-type="bibr" rid="B13">Campbell (1976)</xref> for identification. <italic><tp:taxon-name><tp:taxon-name-part taxon-name-part-type="genus" reg="Sepedophilus">Sepedophilus</tp:taxon-name-part><tp:taxon-name-part taxon-name-part-type="species" reg="basalis">basalis</tp:taxon-name-part></tp:taxon-name></italic> is listed as occurring in Ontario by <xref ref-type="bibr" rid="B4">Bousquet et al. (2013)</xref> and Ontario and Quebec by <xref ref-type="bibr" rid="B45">Newton (2022)</xref>. However, we have corresponded with these authors and could not determine a published voucher-based source for the records. It is possible the Quebec record came from the historical account by <xref ref-type="bibr" rid="B52">Provancher (1877</xref>: 243), although misidentifications with other species were common before the modern revision by <xref ref-type="bibr" rid="B13">Campbell (1976)</xref>. The inclusion of this species in the Ontario fauna likely came from unpublished data of specimens deposited in the <abbrev xmlns:xlink="http://www.w3.org/1999/xlink" xlink:title="Canadian National Collection of Insects, Arachnids, and Nematodes" id="ABBRID0EWLBI" xlink:type="simple">CNC</abbrev>. We here provide voucher data for <italic><tp:taxon-name><tp:taxon-name-part taxon-name-part-type="genus" reg="Sepedophilus">Sepedophilus</tp:taxon-name-part><tp:taxon-name-part taxon-name-part-type="species" reg="basalis">basalis</tp:taxon-name-part></tp:taxon-name></italic>, which occurs in Canada, broadly from southern Ontario to southern Quebec.</p><fig id="F7" position="float" orientation="portrait"><object-id xmlns:xlink="http://www.w3.org/1999/xlink" content-type="doi" xlink:type="simple">10.3897/zookeys.1196.118698.figure12</object-id><object-id xmlns:xlink="http://www.w3.org/1999/xlink" content-type="arpha" xlink:type="simple">51CF0776-BDBF-5F16-8F27-B5E41246F2C7</object-id><label>Figure 12.</label><caption><p>Habitus of <italic><tp:taxon-name><tp:taxon-name-part taxon-name-part-type="genus" reg="Sepedophilus">Sepedophilus</tp:taxon-name-part><tp:taxon-name-part taxon-name-part-type="species" reg="basalis">basalis</tp:taxon-name-part></tp:taxon-name></italic> (Erichson, 1839) dorsal and lateral views, and aedeagus (ventral view).</p></caption><graphic xmlns:xlink="http://www.w3.org/1999/xlink" xlink:href="zookeys-1196-303_article-118698__-g007.jpg" position="float" orientation="portrait" xlink:type="simple" id="oo_1013259.jpg"><uri content-type="original_file" xlink:type="simple">https://binary.pensoft.net/fig/1013259</uri></graphic></fig></tp:treatment-sec><tp:treatment-sec sec-type="Specimen data" id="SECID0E4MBI"><title>Specimen data.</title><p><bold>Canada: QUEBEC – MRC de Bécancour</bold>, Bécancour (Rivière Godefroy) (<named-content xmlns:xlink="http://www.w3.org/1999/xlink" content-type="dwc:verbatimCoordinates" xlink:type="simple"><named-content content-type="geo-json" specific-use="{&#34;type&#34;:&#34;Point&#34;,&#34;coordinates&#34;:[-72.530100,46.297700]}" id="NCID0EINBI" xlink:type="simple">46.2977, -72.5301</named-content></named-content>), 25.V.2022, N. Bédard, sifted from debris near a river (3, <abbrev xmlns:xlink="http://www.w3.org/1999/xlink" xlink:title="Nicolas Bédard Insect Collection (private collection)" id="ABBRID0ENNBI" xlink:type="simple">NBC</abbrev>). – <bold>MRC des Deux-Montagnes</bold>, Parc National d’Oka (<named-content xmlns:xlink="http://www.w3.org/1999/xlink" content-type="dwc:verbatimCoordinates" xlink:type="simple"><named-content content-type="geo-json" specific-use="{&#34;type&#34;:&#34;Point&#34;,&#34;coordinates&#34;:[-74.049343,45.472273]}" id="NCID0EWNBI" xlink:type="simple">45.472273, -74.049343</named-content></named-content>), 11.V.2023, R. Vigneault, white tulle fabric interception trap in a compost site [Collected with permit] (1, <abbrev xmlns:xlink="http://www.w3.org/1999/xlink" xlink:title="Nicolas Bédard Insect Collection (private collection)" id="ABBRID0E2NBI" xlink:type="simple">NBC</abbrev>); same but 13.V.2023 (1, <abbrev xmlns:xlink="http://www.w3.org/1999/xlink" xlink:title="Nicolas Bédard Insect Collection (private collection)" id="ABBRID0E6NBI" xlink:type="simple">NBC</abbrev>). <bold>ONTARIO – Chatham-Kent Reg.</bold>, Rondeau Provincial Park,11–25.V.1985, L. LeSage &amp; A. Woodliffe, intercept trap 4, white pine stand (1, <abbrev xmlns:xlink="http://www.w3.org/1999/xlink" xlink:title="Canadian National Collection of Insects, Arachnids, and Nematodes" id="ABBRID0EFOBI" xlink:type="simple">CNC</abbrev>); same except 2–13.VII.1985, intercept trap in maple beech forest (2, <abbrev xmlns:xlink="http://www.w3.org/1999/xlink" xlink:title="Canadian National Collection of Insects, Arachnids, and Nematodes" id="ABBRID0EJOBI" xlink:type="simple">CNC</abbrev>); Rondeau Provincial Park, 25–28.V.1985, L. LeSage &amp; A. Smetana, intercept trap in maple beech forest (1, <abbrev xmlns:xlink="http://www.w3.org/1999/xlink" xlink:title="Canadian National Collection of Insects, Arachnids, and Nematodes" id="ABBRID0ENOBI" xlink:type="simple">CNC</abbrev>); same except 14.VI.-2.VII.1985 (1, <abbrev xmlns:xlink="http://www.w3.org/1999/xlink" xlink:title="Canadian National Collection of Insects, Arachnids, and Nematodes" id="ABBRID0EROBI" xlink:type="simple">CNC</abbrev>); Rondeau Provincial Park, 14.VI.-2.VII.1985, L. LeSage &amp; D.M. Wood, intercept trap in maple beech forest (1, <abbrev xmlns:xlink="http://www.w3.org/1999/xlink" xlink:title="Canadian National Collection of Insects, Arachnids, and Nematodes" id="ABBRID0EVOBI" xlink:type="simple">CNC</abbrev>); Rondeau Provincial Park, [South Point Trail], 31.V.1985, A. Smetana (5, <abbrev xmlns:xlink="http://www.w3.org/1999/xlink" xlink:title="Canadian National Collection of Insects, Arachnids, and Nematodes" id="ABBRID0EZOBI" xlink:type="simple">CNC</abbrev>); Rondeau Provincial Park, [N end South Point Trail], 3.VI.1985, A. Davies &amp; J.M. Campbell, under bark of fallen tree (5, <abbrev xmlns:xlink="http://www.w3.org/1999/xlink" xlink:title="Canadian National Collection of Insects, Arachnids, and Nematodes" id="ABBRID0E4OBI" xlink:type="simple">CNC</abbrev>); Rondeau Provincial Park [Spicebush Trail], 4.VI.1985, A. Davies &amp; J.M. Campbell, sifting mushrooms and litter (4, <abbrev xmlns:xlink="http://www.w3.org/1999/xlink" xlink:title="Canadian National Collection of Insects, Arachnids, and Nematodes" id="ABBRID0EBPBI" xlink:type="simple">CNC</abbrev>); same except under bark of fallen tree (2, <abbrev xmlns:xlink="http://www.w3.org/1999/xlink" xlink:title="Canadian National Collection of Insects, Arachnids, and Nematodes" id="ABBRID0EFPBI" xlink:type="simple">CNC</abbrev>); Rondeau Provincial Park, [Harrison Trail], 30.V.1985, A. Smetana (2, <abbrev xmlns:xlink="http://www.w3.org/1999/xlink" xlink:title="Canadian National Collection of Insects, Arachnids, and Nematodes" id="ABBRID0EJPBI" xlink:type="simple">CNC</abbrev>); Rondeau Provincial Park [South Point], 2.VI.1985, A. Davies &amp; J.M. Campbell, moss on log in pond (1, <abbrev xmlns:xlink="http://www.w3.org/1999/xlink" xlink:title="Canadian National Collection of Insects, Arachnids, and Nematodes" id="ABBRID0ENPBI" xlink:type="simple">CNC</abbrev>); Rondeau Provincial Park [Tulip Tree Trail], 5.VI.1985, A. Davies &amp; J.M. Campbell, sifting beech and maple litter near water (1, <abbrev xmlns:xlink="http://www.w3.org/1999/xlink" xlink:title="Canadian National Collection of Insects, Arachnids, and Nematodes" id="ABBRID0ERPBI" xlink:type="simple">CNC</abbrev>); <bold>Elgin Co.</bold>, J.F. Pearce Park, 5.VI.1981, L. LeSage (1, <abbrev xmlns:xlink="http://www.w3.org/1999/xlink" xlink:title="Canadian National Collection of Insects, Arachnids, and Nematodes" id="ABBRID0EXPBI" xlink:type="simple">CNC</abbrev>). – <bold>Halton Reg.</bold>, Milton, 21–30.VIII.1981, M. Sanborne (1, <abbrev xmlns:xlink="http://www.w3.org/1999/xlink" xlink:title="Canadian National Collection of Insects, Arachnids, and Nematodes" id="ABBRID0E4PBI" xlink:type="simple">CNC</abbrev>). – <bold>Leeds and Grenville Co.</bold>, 2 km SE Spencerville, 30.IV.1979, A.&amp; Z. Smetana (1, <abbrev xmlns:xlink="http://www.w3.org/1999/xlink" xlink:title="Canadian National Collection of Insects, Arachnids, and Nematodes" id="ABBRID0EDQBI" xlink:type="simple">CNC</abbrev>). – <bold>Ottawa Reg.</bold>, 5 km NW South March, 24.IV.1979, A.&amp; Z. Smetana (1, <abbrev xmlns:xlink="http://www.w3.org/1999/xlink" xlink:title="Canadian National Collection of Insects, Arachnids, and Nematodes" id="ABBRID0EJQBI" xlink:type="simple">CNC</abbrev>).</p></tp:treatment-sec><tp:treatment-sec sec-type="distribution" id="SECID0ENQBI"><title>Distribution in Canada.</title><p><abbrev xmlns:xlink="http://www.w3.org/1999/xlink" xlink:title="Ontario" id="ABBRID0ETQBI" xlink:type="simple">ON</abbrev>, <bold><abbrev xmlns:xlink="http://www.w3.org/1999/xlink" xlink:title="Quebec" id="ABBRID0EYQBI" xlink:type="simple">QC</abbrev> - New to Quebec, supporting data for Ontario</bold>.</p></tp:treatment-sec><ref-list><ref id="B13"><mixed-citation xmlns:xlink="http://www.w3.org/1999/xlink" xlink:type="simple"><person-group><name name-style="western"><surname>Campbell</surname><given-names>JM</given-names></name></person-group> (<year>1976</year>) A revision of the genus <italic><tp:taxon-name><tp:taxon-name-part taxon-name-part-type="genus">Sepedophilus</tp:taxon-name-part></tp:taxon-name></italic> Gistel (<tp:taxon-name><tp:taxon-name-part taxon-name-part-type="order">Coleoptera</tp:taxon-name-part></tp:taxon-name>: <tp:taxon-name><tp:taxon-name-part taxon-name-part-type="family">Staphylinidae</tp:taxon-name-part></tp:taxon-name>) of America north of Mexico. Memoirs of the Entomological Society of Canada 108(S99): 1–89. <ext-link xlink:href="10.4039/entm10899fv" ext-link-type="doi" xlink:type="simple">https://doi.org/10.4039/entm10899fv</ext-link></mixed-citation></ref><ref id="B4"><mixed-citation xmlns:xlink="http://www.w3.org/1999/xlink" xlink:type="simple"><person-group><name name-style="western"><surname>Bousquet</surname><given-names>Y</given-names></name><name name-style="western"><surname>Bouchard</surname><given-names>P</given-names></name><name name-style="western"><surname>Davies</surname><given-names>AE</given-names></name><name name-style="western"><surname>Sikes</surname><given-names>D</given-names></name></person-group> (<year>2013</year>) <source>Checklist of beetles (<tp:taxon-name><tp:taxon-name-part taxon-name-part-type="order">Coleoptera</tp:taxon-name-part></tp:taxon-name>) of Canada and Alaska. Pensoft Series Faunistica No.</source><publisher-name>109</publisher-name>, <publisher-loc>Sofia-Moscow</publisher-loc>, <size units="page">402 pp</size>. <ext-link xlink:href="10.3897/zookeys.360.4742" ext-link-type="doi" xlink:type="simple">https://doi.org/10.3897/zookeys.360.4742</ext-link></mixed-citation></ref><ref id="B45"><mixed-citation xmlns:xlink="http://www.w3.org/1999/xlink" xlink:type="simple"><person-group><name name-style="western"><surname>Newton</surname><given-names>AF</given-names></name></person-group> (<year>2022</year>) StaphBase. In: Bánki O, Roskov Y, Döring M, Ower G, Hernández Robles DR, Plata Corredor CA, Stjernegaard Jeppesen T, Örn A, Vandepitte L, Hobern D, Schalk P, DeWalt RE, Ma K, Miller J, Orrell T, Aalbu R, Abbott J, Adlard R, Adriaenssens EM, et al. (Eds) Catalogue of Life Checklist (Aug 2022). <ext-link xlink:href="10.48580/dfsr-3gk" ext-link-type="doi" xlink:type="simple">https://doi.org/10.48580/dfsr-3gk</ext-link> [Accessed 26/11/2023]</mixed-citation></ref><ref id="B52"><mixed-citation xmlns:xlink="http://www.w3.org/1999/xlink" xlink:type="simple"><person-group><name name-style="western"><surname>Provancher</surname><given-names>L</given-names></name></person-group> (<year>1877</year>) <source>Petite faune entomologique du Canada. Volume I, les Coléoptères. Presses de C.</source><publisher-name>Darveau</publisher-name>, <publisher-loc>Quebec</publisher-loc>, <size units="page">785 pp</size>.</mixed-citation></ref></ref-list></tp:taxon-treatment>
